# Supplementary material for: Crystal structure of ethyl 6-(2-fluoro­phen­yl)-4-hy­droxy-2-sulfanyl­idene-4-tri­fluoro­meth­yl-1,3-diazinane-5-carboxyl­ate
Source: Acta Crystallogr E Crystallogr Commun. 2015 Apr 2;71(Pt 5):o268–9. doi: 10.1107/S2056989015005836 (PMC4420055; doi:10.1107/S2056989015005836)
Supplement: Supplementary file 2 [file e-71-0o268-Isup2.hkl]

#
# h,k,l, Fc-squared, Fo-squared, sigma(Fo-squared) and status flag
#
data_I
_shelx_title ' nd1 in P 21/c'
_shelx_refln_list_code          4
_shelx_F_calc_maximum      192.92
_exptl_crystal_F_000       752.00
_reflns_d_resolution_high  0.8410
 
loop_
 _symmetry_equiv_pos_as_xyz
 'x, y, z'
 '-x, y+1/2, -z+1/2'
 '-x, -y, -z'
 'x, -y-1/2, z-1/2'
 
_cell_length_a    10.9374
_cell_length_b     9.9345
_cell_length_c    14.6291
_cell_angle_alpha  90.000
_cell_angle_beta  108.239
_cell_angle_gamma  90.000
 
_shelx_F_squared_multiplier     1.000
 
loop_
 _refln_index_h
 _refln_index_k
 _refln_index_l
 _refln_F_squared_calc
 _refln_F_squared_meas
 _refln_F_squared_sigma
 _refln_observed_status
   1   0   0     1935.89     2175.58     30.06 o
   2   0   0     4117.44     4457.67     71.49 o
   3   0   0    11536.00    12805.42    154.16 o
   4   0   0     4890.06     5215.39     71.72 o
   5   0   0     1801.37     1842.81     43.05 o
   6   0   0     1178.69     1156.06     46.49 o
   7   0   0       76.71       49.93     15.60 o
   8   0   0      917.18      858.14     27.82 o
   9   0   0      930.09     1027.56     32.77 o
  10   0   0       45.65       34.61      8.49 o
  11   0   0     2096.72     2200.50    109.16 o
  12   0   0       11.72       15.44     15.84 o
   1   1   0     3771.86     4085.05     37.49 o
   2   1   0     6840.80     7159.80     55.63 o
   3   1   0     4620.51     4911.71     44.21 o
   4   1   0     6464.52     7022.34     61.90 o
   5   1   0        4.68        4.74      1.87 o
   6   1   0     1653.72     1720.35     24.22 o
   7   1   0     1068.75     1085.13     23.31 o
   8   1   0      387.68      412.42     15.76 o
   9   1   0       53.60       43.16      5.83 o
  10   1   0       39.65       45.43      8.55 o
  11   1   0       14.49       10.61      6.29 o
  12   1   0      131.35       95.06     28.63 o
   0   2   0     8219.88     8545.00    141.66 o
   1   2   0      359.19      371.56     10.95 o
   2   2   0    18442.92    18977.31    148.71 o
   3   2   0      218.77      163.22      6.75 o
   4   2   0      453.28      443.74     12.46 o
   5   2   0     2474.88     2655.90     45.12 o
   6   2   0      190.35      156.93      9.53 o
   7   2   0      274.97      274.94     12.84 o
   8   2   0     2850.36     3013.72     83.45 o
   9   2   0      328.86      344.81     19.98 o
  10   2   0     1060.13     1000.23     32.28 o
  11   2   0        2.64        3.97      7.18 o
  12   2   0        1.28        0.00      8.14 o
   1   3   0     3147.87     3203.62     42.02 o
   2   3   0     7307.46     7748.44     83.70 o
   3   3   0      255.33      159.34      8.61 o
   4   3   0      432.77      430.41     11.82 o
   5   3   0      225.82      186.99     10.38 o
   6   3   0        0.17        0.00      2.39 o
   7   3   0     2352.04     2484.57     44.12 o
   8   3   0     3226.22     3576.84     60.46 o
   9   3   0      335.43      327.12     24.61 o
  10   3   0        6.45       12.58      7.08 o
  11   3   0      125.45       91.99     15.59 o
   0   4   0    16377.63    18197.25    296.51 o
   1   4   0      490.93      432.02     14.26 o
   2   4   0      353.99      387.56     26.39 o
   3   4   0     1794.25     1985.02     39.54 o
   4   4   0      164.81      120.60     17.34 o
   5   4   0     4147.28     4393.97     67.47 o
   6   4   0     2722.89     2784.57     98.12 o
   7   4   0      464.60      471.76     24.38 o
   8   4   0       39.64       34.03     12.37 o
   9   4   0      572.36      590.56     45.92 o
  10   4   0      635.37      653.53     64.65 o
  11   4   0       61.50       56.13     13.93 o
   1   5   0      208.60      191.18     11.36 o
   2   5   0        7.93       15.07      4.55 o
   3   5   0        1.22        1.95      3.21 o
   4   5   0      578.11      569.02     18.89 o
   5   5   0      338.42      317.00     24.38 o
   6   5   0      212.15      206.45     22.47 o
   7   5   0     1864.77     2093.40     66.06 o
   8   5   0       70.61       78.61     16.01 o
   9   5   0       62.45       55.55     14.42 o
  10   5   0       86.47       65.02     16.14 o
  11   5   0        7.99        0.00      9.22 o
   0   6   0      162.60      197.91     21.20 o
   1   6   0     3885.78     4026.80     61.74 o
   2   6   0      762.68      788.19     26.18 o
   3   6   0     1034.06     1098.42     31.67 o
   4   6   0      456.33      455.08     26.89 o
   5   6   0       99.40       89.79     15.36 o
   6   6   0       59.41       62.44     13.11 o
   7   6   0      793.79      847.95     42.24 o
   8   6   0       31.24       32.45     11.60 o
   9   6   0        2.24       13.51     14.73 o
  10   6   0      741.23      807.14     76.65 o
   1   7   0      137.66      111.68     11.87 o
   2   7   0     1222.97     1344.50     34.52 o
   3   7   0      630.29      622.36     34.09 o
   4   7   0      236.95      200.95     22.62 o
   5   7   0        0.96        8.84     12.17 o
   6   7   0      245.77      215.65     45.27 o
   7   7   0      115.14       91.03     17.21 o
   8   7   0      362.73      426.12     37.71 o
   9   7   0       49.64       39.75     13.58 o
   0   8   0      341.53      365.27     49.12 o
   1   8   0       13.41       13.33      5.77 o
   2   8   0       57.33       52.90     12.03 o
   3   8   0       32.61       43.90     14.35 o
   4   8   0       42.50       43.30     16.27 o
   5   8   0       60.88       50.43     13.02 o
   6   8   0      207.61      193.17     25.16 o
   7   8   0      517.04      489.67     39.48 o
   8   8   0       11.44       18.94     10.58 o
   9   8   0       28.74        4.93     13.84 o
   1   9   0        0.50        7.08      5.69 o
   2   9   0       43.17       18.82      9.07 o
   3   9   0      887.07      928.51     44.63 o
   4   9   0      339.06      291.00     42.15 o
   5   9   0      290.66      281.20     30.84 o
   6   9   0       57.42       69.45     17.21 o
   7   9   0       20.19       33.37     12.81 o
   8   9   0        6.05        7.94     11.03 o
   0  10   0      726.35      712.71     61.69 o
   1  10   0      131.78      134.65     17.23 o
   2  10   0      131.74       93.02     15.10 o
   3  10   0      245.80      234.55     28.10 o
   4  10   0      567.27      537.55     40.91 o
   5  10   0      375.02      350.63     35.38 o
   6  10   0      212.53      231.17     29.97 o
   1  11   0      897.39      915.49     52.74 o
   2  11   0        3.11        5.03      7.63 o
   3  11   0       43.83       80.71     20.03 o
   4  11   0        1.28        9.92     10.32 o
 -12   1   1       13.98       10.03     11.29 o
 -11   1   1      363.03      356.51     26.72 o
 -10   1   1       21.43       18.17      7.39 o
  -9   1   1       10.95       12.84      3.70 o
  -8   1   1      184.45      166.33      9.67 o
  -7   1   1     1445.08     1479.83     24.00 o
  -6   1   1     3068.49     3309.37     35.08 o
  -5   1   1      801.27      922.44     13.90 o
  -4   1   1      562.31      503.67     12.01 o
  -3   1   1     8400.72     9079.79     70.67 o
  -2   1   1       45.14       37.15      3.02 o
  -1   1   1     6862.89     7109.61     99.48 o
   1   1   1     4474.17     4581.80     42.02 o
   2   1   1      886.01     1000.13     15.99 o
   3   1   1     8420.95     9124.65     83.31 o
   4   1   1     1029.93      954.96     19.77 o
   5   1   1     1038.64     1018.76     22.39 o
   6   1   1      757.28      764.06     16.39 o
   7   1   1       26.95       26.83      5.73 o
   8   1   1     1331.99     1295.55     30.76 o
   9   1   1     4424.24     4781.52     63.03 o
  10   1   1     1010.51     1135.78     34.45 o
  11   1   1       62.29       71.24     11.04 o
  12   1   1        0.02        3.88     11.57 o
 -12   2   1        4.86        0.00      7.68 o
 -11   2   1        0.13        0.57      6.05 o
 -10   2   1      296.13      297.32     23.53 o
  -9   2   1      397.29      386.28     34.96 o
  -8   2   1      353.54      326.49     13.24 o
  -7   2   1      126.50      126.03     10.28 o
  -6   2   1      178.07      176.88     10.40 o
  -5   2   1      661.04      672.10     16.75 o
  -4   2   1        1.14        1.82      2.42 o
  -3   2   1     1041.88      958.33     17.23 o
  -2   2   1        8.06        3.59      1.86 o
  -1   2   1     1345.63     1312.29     37.85 o
   0   2   1      664.71      540.83     10.11 o
   1   2   1    37216.60    39283.11    290.91 o
   2   2   1     2050.85     2183.64     27.76 o
   3   2   1      783.55      759.80     20.10 o
   4   2   1       55.79       35.22      5.22 o
   5   2   1      460.55      413.62     12.81 o
   6   2   1      463.31      403.27     13.72 o
   7   2   1       19.35       18.64      4.50 o
   8   2   1      673.88      709.90     20.97 o
   9   2   1     1224.84     1290.83     35.80 o
  10   2   1      464.62      512.93     25.78 o
  11   2   1       80.14       75.47     11.73 o
 -12   3   1      146.69      135.66     22.60 o
 -11   3   1       46.10       37.74     10.80 o
 -10   3   1      312.13      344.02     26.21 o
  -9   3   1       96.12       72.45     12.27 o
  -8   3   1       67.96       66.44     11.05 o
  -7   3   1     1001.20     1026.01     33.30 o
  -6   3   1      754.89      772.29     19.80 o
  -5   3   1        2.46        2.36      2.59 o
  -4   3   1      259.31      265.43     10.46 o
  -3   3   1      225.30      215.72      8.41 o
  -2   3   1     2713.50     2817.44     46.04 o
  -1   3   1       44.78       48.79      5.70 o
   0   3   1     2532.96     2500.35     35.38 o
   1   3   1     1564.30     1619.86     27.64 o
   2   3   1     3651.85     3790.79     43.16 o
   3   3   1     1656.73     1679.86     30.09 o
   4   3   1       21.02       21.03      3.48 o
   5   3   1     2347.21     2380.29     38.58 o
   6   3   1      227.43      220.11     11.52 o
   7   3   1      977.10     1000.90     23.97 o
   8   3   1     1672.35     1749.84     41.08 o
   9   3   1       48.07       30.05      9.58 o
  10   3   1       57.09       43.43      9.31 o
  11   3   1      217.40      198.26     22.29 o
 -11   4   1       16.52       13.95      9.00 o
 -10   4   1      370.61      318.62     33.42 o
  -9   4   1      114.33      102.81     14.73 o
  -8   4   1      782.59      786.88     32.03 o
  -7   4   1      166.46      148.30     15.71 o
  -6   4   1        0.09        3.74      4.43 o
  -5   4   1     1018.84     1085.67     24.14 o
  -4   4   1      402.89      386.01     15.19 o
  -3   4   1       61.65       48.49      7.25 o
  -2   4   1      917.47      951.00     21.18 o
  -1   4   1     1180.04     1121.65     23.75 o
   0   4   1       29.39       32.80      9.20 o
   1   4   1      858.34      887.86     21.49 o
   2   4   1     5715.32     6386.24     77.30 o
   3   4   1     2462.93     2623.21     37.60 o
   4   4   1        0.42        0.47      3.12 o
   5   4   1      160.05      142.52     10.12 o
   6   4   1      131.75      118.60      9.14 o
   7   4   1      729.83      708.31     25.18 o
   8   4   1      372.60      389.19     30.84 o
   9   4   1       60.40       55.57     11.45 o
  10   4   1       37.82       33.50     10.50 o
  11   4   1        0.07        0.00      7.91 o
 -11   5   1        0.96       11.56     10.50 o
 -10   5   1      413.28      394.03     36.31 o
  -9   5   1      159.92      157.60     24.73 o
  -8   5   1        3.07        6.23      7.33 o
  -7   5   1     1325.33     1427.94     52.69 o
  -6   5   1      333.66      330.75     47.10 o
  -5   5   1       30.27       24.43      8.20 o
  -4   5   1       34.48       32.61      5.24 o
  -3   5   1        0.08        0.45      3.07 o
  -2   5   1      103.76       86.39      8.32 o
  -1   5   1     5921.85     6144.14     77.09 o
   0   5   1        3.30        3.84      3.14 o
   1   5   1     1771.78     1812.38     35.37 o
   2   5   1      424.50      487.31     21.13 o
   3   5   1     8988.91     9656.31    112.22 o
   4   5   1      396.69      298.67     15.49 o
   5   5   1      895.38      836.63     25.52 o
   6   5   1      186.60      161.12     20.66 o
   7   5   1      201.95      197.20     23.43 o
   8   5   1       69.49       81.18     19.88 o
   9   5   1       76.49      104.61     22.53 o
  10   5   1       76.58       91.57     19.42 o
 -10   6   1      122.71      119.39     22.45 o
  -9   6   1      170.76      146.71     24.00 o
  -8   6   1      603.10      722.18     47.10 o
  -7   6   1        0.35        0.00      6.71 o
  -6   6   1     1274.93     1342.37     85.94 o
  -5   6   1      327.54      312.36     25.87 o
  -4   6   1     1991.18     1994.02     68.81 o
  -3   6   1      433.60      422.06     16.94 o
  -2   6   1      107.75       70.64      8.73 o
  -1   6   1        0.01        0.00      3.22 o
   0   6   1      615.73      493.72     17.90 o
   1   6   1     1790.98     1946.35     39.67 o
   2   6   1      423.59      376.27     19.24 o
   3   6   1      226.04      264.64     15.43 o
   4   6   1       20.39        6.78      4.76 o
   5   6   1      742.89      705.16     35.05 o
   6   6   1      179.38      163.97     22.09 o
   7   6   1       96.82       81.75     17.20 o
   8   6   1       80.96       79.35     23.42 o
   9   6   1      225.07      206.65     47.95 o
  10   6   1       14.44       17.88     14.15 o
 -10   7   1      265.71       52.26     23.83 o
  -9   7   1      121.23      150.49     24.44 o
  -8   7   1        8.78        4.90      8.03 o
  -7   7   1      745.40      762.82     41.81 o
  -6   7   1     1175.97     1152.25    107.83 o
  -5   7   1       90.43       78.35     14.94 o
  -4   7   1      321.07      343.18     27.79 o
  -3   7   1       94.66       79.96     14.24 o
  -2   7   1      784.33      808.81     25.95 o
  -1   7   1      274.09      261.98     15.97 o
   0   7   1        6.59        7.89      4.16 o
   1   7   1        5.99        1.84      4.32 o
   2   7   1       49.24       41.98      7.68 o
   3   7   1       55.54       49.61      8.19 o
   4   7   1      251.75      199.21     45.43 o
   5   7   1     1972.50     2036.24     64.97 o
   6   7   1       44.12       29.58     15.96 o
   7   7   1      129.57      148.65     22.33 o
   8   7   1       14.06       30.05     12.12 o
   9   7   1       83.65       82.34     19.39 o
  -9   8   1      365.63       67.55     24.23 o
  -8   8   1        0.06        5.16      9.28 o
  -7   8   1      407.45      347.86     33.98 o
  -6   8   1      287.24      276.69     30.33 o
  -5   8   1     1235.10     1295.49     53.05 o
  -4   8   1      413.42      323.27     29.07 o
  -3   8   1     1947.09     2018.91     63.91 o
  -2   8   1      256.22      262.65     25.11 o
  -1   8   1        1.73        7.15      4.50 o
   0   8   1       95.54       87.43     10.13 o
   1   8   1      156.74      134.54     13.91 o
   2   8   1      295.49      270.55     18.66 o
   3   8   1      269.18      274.13     30.57 o
   4   8   1      193.51      179.82     23.60 o
   5   8   1      635.60      656.17     49.43 o
   6   8   1     1402.86     1544.02     60.95 o
   7   8   1       21.24       17.43     10.66 o
   8   8   1       13.20       19.09     11.37 o
  -8   9   1        0.74        6.68      9.97 o
  -7   9   1      529.18      526.24     42.62 o
  -6   9   1        1.37        0.00      7.43 o
  -5   9   1        0.61        0.00      9.07 o
  -4   9   1        2.37       10.88      9.11 o
  -3   9   1       33.21       25.51      9.82 o
  -2   9   1      794.59      755.69     39.13 o
  -1   9   1      142.97      140.00     16.53 o
   0   9   1      766.34      779.78     26.52 o
   1   9   1       26.33       21.85      6.17 o
   2   9   1     1908.54     2060.85     66.28 o
   3   9   1       28.25       30.68     10.95 o
   4   9   1      334.84      347.50     31.90 o
   5   9   1        1.84        0.00      7.88 o
   6   9   1        7.29       16.78      9.99 o
   7   9   1       27.15        9.25     11.06 o
  -6  10   1       11.18       25.31     12.40 o
  -5  10   1        1.07        0.68      8.70 o
  -4  10   1       59.84       63.32     15.88 o
  -3  10   1      530.64      587.54     39.01 o
  -2  10   1     1141.27     1099.48     54.55 o
  -1  10   1      137.70      124.93     16.47 o
   0  10   1      320.98      322.17     43.69 o
   1  10   1        4.09       10.27      6.60 o
   2  10   1        6.22        3.55      8.38 o
   3  10   1       98.99      109.38     20.16 o
   4  10   1      372.16      344.28     34.15 o
   5  10   1        7.55       18.60     10.85 o
   6  10   1        0.14        0.00      9.76 o
  -4  11   1      128.06       87.90     26.76 o
  -3  11   1       47.25       36.61     11.73 o
  -2  11   1      655.29      654.32     35.84 o
  -1  11   1        0.50        0.00      8.80 o
   0  11   1       41.91       56.84     25.79 o
   1  11   1       19.83       13.67     15.18 o
   2  11   1        7.08        0.00      8.43 o
   3  11   1        1.86       14.19     10.89 o
   4  11   1     1293.33     1342.54     61.48 o
 -12   0   2       15.09       44.15     19.56 o
 -11   0   2      318.52      326.72     47.83 o
 -10   0   2      171.58      125.56     17.67 o
  -9   0   2      570.03      515.64     28.30 o
  -8   0   2      343.19      316.90     34.94 o
  -7   0   2      578.16      612.49     48.56 o
  -6   0   2     1128.89     1078.31     40.11 o
  -5   0   2     5614.64     6576.43     96.01 o
  -3   0   2      800.88      896.20     22.41 o
  -2   0   2        8.60        2.72      1.58 o
  -1   0   2        3.21        0.00      2.49 o
   0   0   2     1154.32     1108.43     15.03 o
   1   0   2     1041.68     1155.82     52.14 o
   2   0   2    22741.78    25130.55    279.80 o
   3   0   2      140.06      157.26     11.58 o
   4   0   2     2296.06     2441.17     50.41 o
   5   0   2      809.51      907.82     32.62 o
   6   0   2      229.79      215.15     28.45 o
   7   0   2      400.51      369.89     32.90 o
   8   0   2      325.35      359.14     32.59 o
   9   0   2      169.52      204.38     27.77 o
  10   0   2     1909.32     1954.76     68.52 o
  11   0   2       78.11      100.60     14.67 o
 -12   1   2        6.51       13.47     11.45 o
 -11   1   2       72.35       78.75     13.31 o
 -10   1   2        1.81        0.76      5.09 o
  -9   1   2      748.73      768.70     30.09 o
  -8   1   2       70.72       68.63      6.80 o
  -7   1   2      240.95      254.62      8.35 o
  -6   1   2      368.63      382.04      9.34 o
  -5   1   2    10610.11    11706.93    100.73 o
  -4   1   2       60.71       50.67      4.19 o
  -3   1   2     2337.82     2473.77     25.83 o
  -2   1   2     5298.67     5678.31     45.96 o
  -1   1   2       18.72       13.47      1.95 o
   0   1   2     4411.73     4704.96     42.38 o
   1   1   2       27.68       22.53      3.46 o
   2   1   2     1295.39     1405.51     27.59 o
   3   1   2     5822.55     6482.08     65.43 o
   4   1   2       18.16        8.74      3.12 o
   5   1   2     1606.74     1623.78     30.19 o
   6   1   2     5132.99     5359.43     67.45 o
   7   1   2      405.89      376.48     16.92 o
   8   1   2     2133.35     2176.29     43.13 o
   9   1   2      125.71      119.03     11.15 o
  10   1   2      254.55      282.74     17.38 o
  11   1   2        4.32        1.06      6.35 o
 -12   2   2      115.60      157.62     25.10 o
 -11   2   2        0.08        0.00      6.22 o
 -10   2   2        2.95        0.00      8.00 o
  -9   2   2     1432.11     1487.01     43.49 o
  -8   2   2      495.82      479.24     37.92 o
  -7   2   2     4193.71     4592.91     41.85 o
  -6   2   2     2758.29     2969.30     31.71 o
  -5   2   2      133.74      173.87      8.55 o
  -4   2   2     8977.49    10163.68     82.14 o
  -3   2   2      156.62      166.30      9.73 o
  -2   2   2     1249.54     1238.33     29.20 o
  -1   2   2      107.32       97.64      8.17 o
   0   2   2     2400.37     2295.84    103.26 o
   1   2   2     1097.47     1146.17     20.93 o
   2   2   2     6099.70     6544.36     73.09 o
   3   2   2      821.07      838.93     21.17 o
   4   2   2     3709.18     3995.77     49.98 o
   5   2   2     2642.85     2736.64     41.54 o
   6   2   2     2218.77     2314.90     43.37 o
   7   2   2     1105.31     1073.24     32.32 o
   8   2   2       84.87       84.30      9.27 o
   9   2   2      417.69      379.01     18.18 o
  10   2   2        0.99        0.00      5.12 o
  11   2   2      812.69      852.72     39.79 o
 -12   3   2      133.11      148.18     19.58 o
 -11   3   2      479.53      527.44     32.34 o
 -10   3   2      129.28      112.70     15.48 o
  -9   3   2       53.08       47.23     10.28 o
  -8   3   2       15.29        8.56      5.46 o
  -7   3   2      287.11      276.07     18.93 o
  -6   3   2      438.80      400.86     10.55 o
  -5   3   2        9.59        8.93      3.15 o
  -4   3   2     1247.05     1301.56     37.94 o
  -3   3   2     3999.56     4274.87    105.69 o
  -2   3   2      830.17      864.66     16.75 o
  -1   3   2     2150.83     2233.44     32.97 o
   0   3   2     3372.57     3551.08     39.15 o
   1   3   2      551.59      549.41     13.34 o
   2   3   2       41.07       49.84      5.48 o
   3   3   2      333.87      271.53     10.90 o
   4   3   2       10.48        8.65      2.87 o
   5   3   2      109.88      139.08     11.85 o
   6   3   2       66.22       56.13      6.84 o
   7   3   2       52.28       40.42      6.51 o
   8   3   2      801.16      790.70     27.53 o
   9   3   2      197.94      182.42     16.62 o
  10   3   2     1086.44     1196.31     53.28 o
  11   3   2      730.78      777.80     32.25 o
 -12   4   2      412.73      433.94     32.76 o
 -11   4   2       20.19       13.41     12.67 o
 -10   4   2      303.12      278.94     24.65 o
  -9   4   2       36.11       27.98      8.52 o
  -8   4   2     1026.70     1059.53     60.87 o
  -7   4   2       33.43       26.90      7.45 o
  -6   4   2      104.09      103.48     15.52 o
  -5   4   2      937.87      918.02     35.36 o
  -4   4   2     1109.01     1167.39     38.04 o
  -3   4   2      231.63      246.29      9.53 o
  -2   4   2     1528.39     1617.66     28.65 o
  -1   4   2       95.26       90.52      7.61 o
   0   4   2     1902.41     1939.88     33.79 o
   1   4   2       54.42       56.56      5.76 o
   2   4   2       41.79       23.03      4.32 o
   3   4   2     4012.26     4398.70     61.29 o
   4   4   2       17.30       18.71      5.89 o
   5   4   2      439.14      495.53     28.41 o
   6   4   2      429.53      416.45     18.59 o
   7   4   2      703.58      687.83     25.38 o
   8   4   2        2.81        2.72      4.86 o
   9   4   2      365.79      338.48     38.90 o
  10   4   2       13.18       15.84      7.47 o
  11   4   2       48.55       28.52     17.45 o
 -11   5   2      196.54      187.63     21.85 o
 -10   5   2        0.03        0.00      7.74 o
  -9   5   2        4.41        0.00      5.84 o
  -8   5   2       69.52       48.10     12.42 o
  -7   5   2       49.44       49.94     12.43 o
  -6   5   2       39.22       54.43     11.43 o
  -5   5   2      135.68      115.56     17.98 o
  -4   5   2      169.72      152.59     17.31 o
  -3   5   2      112.77      101.06      8.20 o
  -2   5   2       95.00      113.38      8.96 o
  -1   5   2      107.60       66.86      7.61 o
   0   5   2      361.07      401.04     15.62 o
   1   5   2     1360.85     1544.88     32.80 o
   2   5   2     1366.90     1484.20     33.08 o
   3   5   2     1697.56     1881.24     36.88 o
   4   5   2      324.45      343.52     14.79 o
   5   5   2       65.96       49.17      7.44 o
   6   5   2        4.56        7.86      5.07 o
   7   5   2       75.16       55.40     14.16 o
   8   5   2      167.35      178.76     19.44 o
   9   5   2      181.30      211.17     28.27 o
  10   5   2        1.06        1.45      8.84 o
 -11   6   2        1.20        2.82     10.06 o
 -10   6   2      100.27      102.37     20.95 o
  -9   6   2       10.82       23.04     11.34 o
  -8   6   2      206.55      200.35     25.58 o
  -7   6   2        0.78        5.88      7.13 o
  -6   6   2      878.33      934.62     41.96 o
  -5   6   2       65.71       64.43     12.54 o
  -4   6   2     1100.81     1100.65     42.27 o
  -3   6   2      211.78      197.56     21.14 o
  -2   6   2      857.49      859.85     25.15 o
  -1   6   2      166.24      141.35     11.89 o
   0   6   2     1246.50     1289.51     32.35 o
   1   6   2      105.07      128.99     11.91 o
   2   6   2      217.71      258.41     15.74 o
   3   6   2     1304.27     1422.76     35.35 o
   4   6   2      199.69      197.13     14.98 o
   5   6   2     1313.31     1372.56     76.97 o
   6   6   2       32.83       27.76     12.83 o
   7   6   2      451.27      492.40     36.71 o
   8   6   2      326.20      323.64     32.98 o
   9   6   2      186.85      179.90     26.70 o
  10   6   2        1.04        0.00      9.83 o
 -10   7   2       76.10       43.70     16.97 o
  -9   7   2      170.80      170.99     25.88 o
  -8   7   2      210.01      199.67     26.35 o
  -7   7   2       86.22       94.87     17.98 o
  -6   7   2     1322.60     1370.56     64.12 o
  -5   7   2      516.69      520.74     63.86 o
  -4   7   2      359.49      432.40     30.60 o
  -3   7   2      555.35      542.09     30.29 o
  -2   7   2       31.80       20.79      6.14 o
  -1   7   2      258.91      238.79     14.33 o
   0   7   2        3.36        2.61      3.83 o
   1   7   2      187.73      163.11     17.82 o
   2   7   2     1641.86     1727.38     41.20 o
   3   7   2      718.45      777.10     51.68 o
   4   7   2     1116.86     1264.98     47.97 o
   5   7   2     1951.93     2002.34     64.27 o
   6   7   2     1311.80     1407.13     64.00 o
   7   7   2       37.40       11.38     12.75 o
   8   7   2        1.26        0.00      9.92 o
   9   7   2       17.34       10.50     11.41 o
  -9   8   2       34.80       27.00     13.10 o
  -8   8   2       70.31       57.31     15.32 o
  -7   8   2     1449.00     1504.12     61.77 o
  -6   8   2        0.00        0.00      5.38 o
  -5   8   2        3.33        0.00      6.60 o
  -4   8   2        8.86       12.20      8.11 o
  -3   8   2     2490.85     2849.70     77.84 o
  -2   8   2       27.36       23.80      9.20 o
  -1   8   2       53.65       46.99      7.95 o
   0   8   2      277.27      270.98     16.62 o
   1   8   2       19.12       14.26      8.73 o
   2   8   2       26.65       24.62      7.45 o
   3   8   2       53.88       45.92     11.05 o
   4   8   2      375.25      394.07     54.02 o
   5   8   2       97.72       91.06     17.24 o
   6   8   2      270.76      227.93     27.41 o
   7   8   2       62.51       57.12     16.04 o
   8   8   2      607.74      632.53     53.53 o
  -8   9   2      182.06      165.30     37.10 o
  -7   9   2        1.32       12.85     10.10 o
  -6   9   2      164.88      126.25     22.12 o
  -5   9   2      543.62      556.44     56.36 o
  -4   9   2       18.20       22.19     10.09 o
  -3   9   2        6.26        0.00     12.33 o
  -2   9   2      571.37      539.77     28.45 o
  -1   9   2      231.59      225.52     20.77 o
   0   9   2      187.45      191.74     15.63 o
   1   9   2       25.04       30.37      7.17 o
   2   9   2      286.18      267.50     49.89 o
   3   9   2       90.05       86.16     17.78 o
   4   9   2       60.18       61.83     15.05 o
   5   9   2       36.40       19.50     10.48 o
   6   9   2     1107.32     1139.18     54.69 o
   7   9   2      602.65      541.43     43.32 o
  -6  10   2      129.70      141.56     23.49 o
  -5  10   2       14.95       24.84     11.81 o
  -4  10   2      503.06      582.59     45.12 o
  -3  10   2       88.36       78.25     16.35 o
  -2  10   2      364.86      370.08     27.49 o
  -1  10   2      565.27      595.59     31.85 o
   0  10   2      270.08      278.72     25.77 o
   1  10   2      274.95      245.92     29.81 o
   2  10   2      905.28     1021.19     48.19 o
   3  10   2      242.12      258.79     29.10 o
   4  10   2       48.79       30.10     13.08 o
   5  10   2       87.60       84.01     18.23 o
  -4  11   2      219.21      143.37     65.98 o
  -3  11   2       15.32        8.23      8.28 o
  -2  11   2      135.31      163.46     25.02 o
  -1  11   2      397.22      392.68     39.75 o
   0  11   2      634.49      639.05     61.73 o
   1  11   2      296.51      285.54     34.50 o
   2  11   2        8.12        5.19     10.84 o
   3  11   2       93.65      128.90     35.10 o
 -12   1   3       38.28       26.48     12.55 o
 -11   1   3        9.71        8.98     10.23 o
 -10   1   3      714.72      695.26     29.81 o
  -9   1   3       22.04       15.28      7.10 o
  -8   1   3      193.48      188.00     11.96 o
  -7   1   3        1.54        0.00      2.16 o
  -6   1   3     1999.95     2321.84     31.62 o
  -5   1   3      191.73      151.35      7.47 o
  -4   1   3       45.71       35.53      3.47 o
  -3   1   3     1738.12     1822.12     19.71 o
  -2   1   3       69.18       59.67      3.48 o
  -1   1   3     3747.84     4052.14     57.98 o
   0   1   3      507.41      501.62     12.58 o
   1   1   3    10117.33    10967.26     91.91 o
   2   1   3      317.43      316.97      8.20 o
   3   1   3        0.03        0.19      1.58 o
   4   1   3     2796.44     3212.36     44.12 o
   5   1   3      280.49      360.56     22.48 o
   6   1   3      405.65      418.54     16.33 o
   7   1   3       68.08       43.55      7.69 o
   8   1   3      223.04      198.16     15.32 o
   9   1   3      443.89      427.75     21.58 o
  10   1   3       81.03       66.48      9.62 o
  11   1   3      577.46      649.68     37.27 o
 -12   2   3      102.59       82.35     27.12 o
 -11   2   3      686.46      745.54     33.72 o
 -10   2   3      171.83      165.67     22.13 o
  -9   2   3        0.10        0.00      4.73 o
  -8   2   3      172.99      165.43     12.74 o
  -7   2   3     1608.98     1626.86     30.51 o
  -6   2   3       49.15       37.42      4.57 o
  -5   2   3     1292.89     1310.15     22.40 o
  -4   2   3      959.70     1010.45     15.12 o
  -3   2   3     1645.09     1633.71     25.50 o
  -2   2   3     3125.67     3459.81     40.03 o
  -1   2   3       58.25       38.20      7.94 o
   0   2   3      549.39      534.38     13.29 o
   1   2   3      105.68       93.21      8.66 o
   2   2   3     3177.94     3389.50     46.86 o
   3   2   3      104.46       84.10      7.10 o
   4   2   3     1264.05     1214.79     25.02 o
   5   2   3      674.45      673.07     19.84 o
   6   2   3        0.81        3.28      3.52 o
   7   2   3      446.90      416.75     17.76 o
   8   2   3      806.83      840.52     27.07 o
   9   2   3       31.87       16.11      5.21 o
  10   2   3       94.33      116.04     13.78 o
  11   2   3      343.70      324.55     24.07 o
 -12   3   3      121.96      114.21     18.78 o
 -11   3   3        1.95        1.29      6.75 o
 -10   3   3      369.67      378.68     26.99 o
  -9   3   3       47.09       57.61     10.99 o
  -8   3   3     1094.18     1127.65     36.20 o
  -7   3   3      826.71      837.68     29.21 o
  -6   3   3        4.23        0.82      4.28 o
  -5   3   3     1031.73      975.56     27.59 o
  -4   3   3     5625.50     6161.35     99.06 o
  -3   3   3       18.59       12.91      5.11 o
  -2   3   3       31.92       29.16      2.97 o
  -1   3   3       20.34       19.24      5.41 o
   0   3   3      737.49      652.46     35.29 o
   1   3   3        4.82        3.64      3.32 o
   2   3   3      177.86      150.51      9.93 o
   3   3   3      470.88      509.62     19.80 o
   4   3   3       23.15       10.32      3.65 o
   5   3   3     1226.42     1268.50     28.37 o
   6   3   3        0.22        0.00      3.63 o
   7   3   3     2455.44     2652.03     52.97 o
   8   3   3      390.43      389.58     18.27 o
   9   3   3        8.54        8.34      5.74 o
  10   3   3       96.80       77.89     14.10 o
  11   3   3        2.94        0.00      7.32 o
 -12   4   3       66.52       46.13     12.49 o
 -11   4   3        1.08        0.00      6.59 o
 -10   4   3        9.65        0.00      6.25 o
  -9   4   3       84.56       74.87     12.42 o
  -8   4   3      219.36      154.12     16.84 o
  -7   4   3       71.23       57.22      9.96 o
  -6   4   3     3664.10     3966.93     84.47 o
  -5   4   3      529.22      549.89     27.07 o
  -4   4   3       19.84        9.03      6.77 o
  -3   4   3      146.40      139.30     15.70 o
  -2   4   3      102.87       98.69     13.86 o
  -1   4   3      492.51      482.05     15.72 o
   0   4   3       52.30       47.02      5.24 o
   1   4   3     4569.93     4916.99     55.35 o
   2   4   3      350.05      318.47     12.44 o
   3   4   3     1524.81     1457.32     28.54 o
   4   4   3       25.12       19.28      5.62 o
   5   4   3      168.99      156.67     11.76 o
   6   4   3        0.33        5.79      4.27 o
   7   4   3      288.64      277.51     15.58 o
   8   4   3       58.31       51.51      9.34 o
   9   4   3      582.09      643.81     29.13 o
  10   4   3      105.80       81.46     12.85 o
 -11   5   3      957.43     1005.39     42.93 o
 -10   5   3      636.67      705.39     41.52 o
  -9   5   3      414.79      367.77     74.71 o
  -8   5   3        0.72        0.00      6.77 o
  -7   5   3        8.94        2.36      6.27 o
  -6   5   3      298.65      278.88     24.12 o
  -5   5   3      268.94      304.40     37.75 o
  -4   5   3     1313.12     1325.54     44.04 o
  -3   5   3      530.42      541.41     16.04 o
  -2   5   3     1378.68     1385.03     29.15 o
  -1   5   3       38.48       31.30      5.86 o
   0   5   3     3845.29     4079.88     59.40 o
   1   5   3      633.75      671.53     18.09 o
   2   5   3      738.27      724.69     23.35 o
   3   5   3      538.13      552.58     18.01 o
   4   5   3     1416.17     1478.63     31.62 o
   5   5   3      695.90      700.43     27.15 o
   6   5   3      235.52      214.48     15.28 o
   7   5   3      658.04      703.10     30.94 o
   8   5   3        2.47        4.56      6.46 o
   9   5   3       77.24       55.01     16.89 o
  10   5   3       56.92       48.04     14.84 o
 -11   6   3      358.44      361.21     37.57 o
 -10   6   3      323.67      354.49     35.59 o
  -9   6   3      242.27      239.61     43.73 o
  -8   6   3        8.43       12.80      8.63 o
  -7   6   3      101.23      123.30     22.65 o
  -6   6   3       91.76       91.22     15.79 o
  -5   6   3        5.32        9.13      6.91 o
  -4   6   3        6.83        6.00      5.80 o
  -3   6   3       15.92       18.50     13.88 o
  -2   6   3     2082.25     2181.12     41.49 o
  -1   6   3     2797.51     2851.41     65.01 o
   0   6   3      132.98      164.19     12.96 o
   1   6   3        1.89        0.00      3.34 o
   2   6   3      747.19      775.09     38.57 o
   3   6   3      187.89      198.26     15.10 o
   4   6   3       25.18       17.91      5.40 o
   5   6   3       83.82       88.77     12.77 o
   6   6   3      669.00      673.41     30.02 o
   7   6   3        1.83       11.98      7.02 o
   8   6   3       31.58       18.99      9.64 o
   9   6   3      321.83      382.36     38.49 o
 -10   7   3       74.94       84.63     30.78 o
  -9   7   3       86.61       62.82     24.07 o
  -8   7   3      240.23      191.71     26.82 o
  -7   7   3      714.41      711.46     39.63 o
  -6   7   3      406.18      399.89     32.43 o
  -5   7   3       35.21       30.02      9.73 o
  -4   7   3     1958.81     2050.56     62.95 o
  -3   7   3      874.95      937.65     40.35 o
  -2   7   3       34.48       33.59     13.24 o
  -1   7   3      246.75      269.09     15.11 o
   0   7   3       13.64       17.95      4.97 o
   1   7   3      159.72      149.47     14.49 o
   2   7   3      101.00      105.18     12.09 o
   3   7   3       78.73       71.27     10.47 o
   4   7   3        6.27        0.00      5.94 o
   5   7   3      509.41      483.72     34.35 o
   6   7   3      366.84      401.00     57.67 o
   7   7   3      444.16      458.65     38.10 o
   8   7   3       55.02       88.31     20.63 o
   9   7   3       45.70        4.32     10.88 o
  -9   8   3       36.54       16.86     19.34 o
  -8   8   3      136.50      137.30     23.24 o
  -7   8   3      719.03      731.66     42.80 o
  -6   8   3       94.76       89.45     17.32 o
  -5   8   3      404.13      437.60     34.59 o
  -4   8   3        9.79        4.60     12.02 o
  -3   8   3     1769.67     1896.43     62.36 o
  -2   8   3      225.40      214.25     23.35 o
  -1   8   3      164.24      181.07     17.52 o
   0   8   3      851.71      831.81     26.11 o
   1   8   3      105.92      109.64     12.86 o
   2   8   3       81.46       79.66     11.51 o
   3   8   3      163.59      166.21     30.96 o
   4   8   3     1226.22     1261.85     50.88 o
   5   8   3        4.98        9.46      8.74 o
   6   8   3        9.50        5.54      8.63 o
   7   8   3       11.13        6.12      9.63 o
   8   8   3      192.34      181.15     26.79 o
  -8   9   3      362.50      382.59     38.66 o
  -7   9   3      326.28      375.65     91.99 o
  -6   9   3       27.83       34.20     17.56 o
  -5   9   3       53.20       35.05     13.11 o
  -4   9   3      103.61      102.02     18.53 o
  -3   9   3     1910.53     2038.22     69.03 o
  -2   9   3      363.09      353.37     28.06 o
  -1   9   3        5.43        8.00      6.33 o
   0   9   3       49.70       53.58     10.86 o
   1   9   3      852.99      845.18     31.24 o
   2   9   3       76.89       84.06     15.61 o
   3   9   3      202.49      236.19     29.22 o
   4   9   3        1.90        0.00      6.80 o
   5   9   3       35.52       45.11     14.09 o
   6   9   3      557.40      622.27     44.40 o
   7   9   3       34.51       22.20     12.31 o
  -6  10   3       73.80       70.89     18.50 o
  -5  10   3      131.01      101.52     19.22 o
  -4  10   3      511.11      490.23     40.32 o
  -3  10   3       59.26       43.40     13.13 o
  -2  10   3        1.63        0.00      6.57 o
  -1  10   3       65.85       74.83     13.47 o
   0  10   3       46.80       52.39     11.41 o
   1  10   3        4.97       15.87     10.06 o
   2  10   3       53.16       49.70     13.68 o
   3  10   3       28.12       13.70     10.74 o
   4  10   3        0.08        0.00      8.08 o
   5  10   3      405.82      458.61     60.44 o
  -4  11   3      170.22      184.47     27.55 o
  -3  11   3      242.00      257.82     26.25 o
  -2  11   3        7.77        4.44      8.17 o
  -1  11   3        8.10       11.03      8.71 o
   0  11   3       38.84       40.09     14.14 o
   1  11   3      299.69      277.29     33.87 o
   2  11   3       44.81       41.15     15.32 o
   3  11   3       62.35       75.98     18.38 o
 -12   0   4      716.28      796.93     66.20 o
 -11   0   4       16.99       20.23     16.63 o
 -10   0   4     4446.16     4769.81    153.66 o
  -9   0   4      497.03      481.27     26.45 o
  -8   0   4       73.83       91.43     10.30 o
  -7   0   4      884.66     1048.32     34.23 o
  -6   0   4     1858.66     1887.45     36.22 o
  -5   0   4     8313.19     9314.76    102.43 o
  -4   0   4       18.11       26.83      4.60 o
  -3   0   4     2467.39     2585.48     45.57 o
  -2   0   4     3100.47     3158.15     51.57 o
  -1   0   4     9551.96     9852.82    148.22 o
   0   0   4     6150.27     6017.19     80.88 o
   1   0   4    19635.66    21104.77    235.11 o
   2   0   4      219.44      231.02     11.11 o
   3   0   4    13484.41    14998.77    187.91 o
   4   0   4      577.56      569.24     24.05 o
   5   0   4      902.87      924.59     33.64 o
   6   0   4      624.58      629.80     29.51 o
   7   0   4        2.73        4.16      6.35 o
   8   0   4      376.91      349.18     27.57 o
   9   0   4      323.35      336.50     28.78 o
  10   0   4      754.65      849.98     65.68 o
  11   0   4       34.77       49.67     15.59 o
 -12   1   4       58.36       24.16     12.93 o
 -11   1   4      865.76      935.19     74.75 o
 -10   1   4        0.05        0.00      5.52 o
  -9   1   4     3268.24     3565.07     67.75 o
  -8   1   4      694.93      779.16     17.59 o
  -7   1   4       16.92       11.71      3.32 o
  -6   1   4     2419.85     2753.48     43.10 o
  -5   1   4      510.38      593.82     12.50 o
  -4   1   4      887.82      888.77     14.35 o
  -3   1   4      347.11      344.57      9.34 o
  -2   1   4     3420.30     3556.57     30.78 o
  -1   1   4     1267.55     1344.21     14.94 o
   0   1   4      702.47      709.27     11.55 o
   1   1   4       91.61       85.80      4.86 o
   2   1   4    22148.21    23548.91    232.34 o
   3   1   4       21.82       18.57      3.06 o
   4   1   4     1235.28     1165.40     24.99 o
   5   1   4      194.39      221.93     12.96 o
   6   1   4      191.58      202.11     13.74 o
   7   1   4       34.93       22.23      6.36 o
   8   1   4      151.66      141.63     13.49 o
   9   1   4        0.39        0.00      5.27 o
  10   1   4       25.87       32.34      8.80 o
  11   1   4       23.08       35.42      9.67 o
 -12   2   4       13.26        0.83      9.66 o
 -11   2   4      249.76      256.54     22.81 o
 -10   2   4      499.17      526.19     27.00 o
  -9   2   4      332.93      342.62     18.36 o
  -8   2   4        6.58        4.85      3.29 o
  -7   2   4      187.31      171.46     10.62 o
  -6   2   4      218.25      246.62      8.86 o
  -5   2   4     4322.35     4980.20     48.89 o
  -4   2   4     1235.00     1251.21     17.80 o
  -3   2   4     1251.69     1205.83     16.82 o
  -2   2   4      857.01      924.28     16.29 o
  -1   2   4       63.03       43.78      4.53 o
   0   2   4       28.09       28.78      4.03 o
   1   2   4      152.72      135.79      8.19 o
   2   2   4     1498.15     1667.08     39.09 o
   3   2   4      470.56      402.34     10.89 o
   4   2   4      603.74      613.93     13.47 o
   5   2   4       68.73       60.86      7.38 o
   6   2   4       31.31       17.14      5.69 o
   7   2   4       44.02       29.80      6.88 o
   8   2   4      118.97      104.98     12.11 o
   9   2   4      395.29      367.34     32.80 o
  10   2   4      448.39      432.07     31.93 o
 -12   3   4      622.01      691.07     35.49 o
 -11   3   4      104.19       77.75     14.05 o
 -10   3   4       78.64       63.08     11.87 o
  -9   3   4      391.89      382.49     24.55 o
  -8   3   4      417.81      426.66     30.01 o
  -7   3   4     1848.46     1805.00     47.20 o
  -6   3   4     1134.83     1108.61     34.39 o
  -5   3   4     3213.77     3623.40     50.23 o
  -4   3   4     2267.36     2234.26     51.54 o
  -3   3   4     3991.72     4123.99     72.45 o
  -2   3   4      707.81      631.58     15.50 o
  -1   3   4      280.69      273.80     10.82 o
   0   3   4      791.45      749.96     24.32 o
   1   3   4     1424.12     1537.48     36.71 o
   2   3   4       17.94       27.79      5.05 o
   3   3   4     1454.62     1488.32     40.15 o
   4   3   4     1077.09     1034.15     29.68 o
   5   3   4      194.78      179.62     12.50 o
   6   3   4       36.18       30.22      6.60 o
   7   3   4      528.20      516.68     26.71 o
   8   3   4      872.64      915.72     35.34 o
   9   3   4      319.25      308.44     22.29 o
  10   3   4      281.63      294.21     23.09 o
 -12   4   4       20.94       14.93      9.57 o
 -11   4   4      398.48      438.16     30.26 o
 -10   4   4       24.98       20.23      8.22 o
  -9   4   4      373.08      398.68     21.62 o
  -8   4   4        7.04        0.00      5.08 o
  -7   4   4        0.95        3.68      4.60 o
  -6   4   4     1081.07     1092.34     40.80 o
  -5   4   4      108.64       96.08     13.64 o
  -4   4   4     1645.12     1618.14     46.06 o
  -3   4   4      131.21      124.38      6.92 o
  -2   4   4       27.70       33.22      3.99 o
  -1   4   4     1924.16     1974.54     29.79 o
   0   4   4     6438.77     6551.85     80.86 o
   1   4   4      362.94      394.42     15.09 o
   2   4   4       24.65       23.63      5.07 o
   3   4   4        4.84        1.37      3.39 o
   4   4   4      627.79      606.27     22.10 o
   5   4   4      300.85      319.01     18.17 o
   6   4   4      473.72      499.01     20.84 o
   7   4   4      595.08      606.44     23.25 o
   8   4   4       15.34       14.92      6.18 o
   9   4   4      211.91      221.85     19.87 o
  10   4   4       18.25       28.25      9.05 o
 -11   5   4       32.83       33.35     10.91 o
 -10   5   4      106.62       69.05     16.00 o
  -9   5   4     1010.12     1129.44    130.68 o
  -8   5   4       53.87       70.11     14.88 o
  -7   5   4      613.83      692.37     35.71 o
  -6   5   4      161.36      193.13     21.21 o
  -5   5   4      375.03      359.34     25.78 o
  -4   5   4      152.32      112.76     15.43 o
  -3   5   4       61.86       55.86      6.16 o
  -2   5   4       19.30       25.57      5.38 o
  -1   5   4       41.40       22.78      5.34 o
   0   5   4      562.15      598.62     16.74 o
   1   5   4      554.84      565.57     17.03 o
   2   5   4     2034.90     2228.75     37.71 o
   3   5   4      285.90      267.72     14.47 o
   4   5   4      133.60      124.32     11.11 o
   5   5   4       56.59       60.98      8.52 o
   6   5   4       17.07       25.15      6.65 o
   7   5   4      276.59      305.07     24.18 o
   8   5   4      147.88      169.11     19.54 o
   9   5   4       39.94       53.82     13.94 o
 -11   6   4      116.17      134.70     34.47 o
 -10   6   4       17.17       25.73     12.01 o
  -9   6   4      925.27     1032.52     91.30 o
  -8   6   4       64.65       61.49     14.69 o
  -7   6   4        2.33        0.69      9.03 o
  -6   6   4     1559.43     1556.61     61.45 o
  -5   6   4      585.26      557.51     31.14 o
  -4   6   4      683.38      608.94     31.49 o
  -3   6   4        3.84       17.91      7.78 o
  -2   6   4      351.24      346.55     16.33 o
  -1   6   4       94.47       65.15      7.67 o
   0   6   4     2482.36     2520.51     47.18 o
   1   6   4       10.45       11.49      4.10 o
   2   6   4        3.69        0.27      3.42 o
   3   6   4      151.39      147.01     14.21 o
   4   6   4     1399.94     1445.24     33.82 o
   5   6   4      434.65      447.89     21.04 o
   6   6   4      187.22      203.91     20.10 o
   7   6   4        1.41       11.40      6.84 o
   8   6   4        9.71        9.40      7.63 o
   9   6   4       98.39       87.35     24.80 o
 -10   7   4      193.63      168.85     26.48 o
  -9   7   4      149.01      137.25     23.22 o
  -8   7   4      163.51      180.82     25.26 o
  -7   7   4        4.53       10.72      8.17 o
  -6   7   4       88.37       85.54     16.66 o
  -5   7   4       22.16       20.08      8.87 o
  -4   7   4      521.90      468.48     35.24 o
  -3   7   4      156.72      120.28     17.60 o
  -2   7   4     3508.35     3768.45     88.99 o
  -1   7   4     1529.60     1727.75     41.11 o
   0   7   4       29.85       36.64      7.57 o
   1   7   4     1365.52     1408.02     37.21 o
   2   7   4      133.18       97.47     11.83 o
   3   7   4      468.14      486.79     22.36 o
   4   7   4        0.95        2.82      5.75 o
   5   7   4      188.83      178.54     31.30 o
   6   7   4      235.68      235.87     30.90 o
   7   7   4      244.68      260.03     39.69 o
   8   7   4       73.18      109.49     22.24 o
  -9   8   4       43.48       37.35     13.72 o
  -8   8   4      147.68       98.77     19.65 o
  -7   8   4      237.55      180.08     25.67 o
  -6   8   4      430.42      506.73     41.12 o
  -5   8   4       55.23       48.43     13.96 o
  -4   8   4     2884.50     3092.47     84.12 o
  -3   8   4      428.99      414.14     31.51 o
  -2   8   4       64.00       72.14     12.21 o
  -1   8   4       24.49       20.99      6.94 o
   0   8   4        8.34        8.54      4.82 o
   1   8   4      307.53      254.22     18.78 o
   2   8   4      149.12      154.03     15.25 o
   3   8   4      176.02      165.91     16.21 o
   4   8   4       10.62       24.92      8.96 o
   5   8   4       55.67       52.59     13.76 o
   6   8   4       62.98       73.50     17.26 o
   7   8   4        2.63        1.99      9.28 o
  -8   9   4      275.99      308.29     35.50 o
  -7   9   4      480.06      511.43     42.14 o
  -6   9   4       22.21       43.94     13.35 o
  -5   9   4       20.34       15.87     10.63 o
  -4   9   4      586.55      653.93     39.34 o
  -3   9   4      852.32      860.36     44.19 o
  -2   9   4       59.02       60.85     11.62 o
  -1   9   4        0.01        4.42      5.69 o
   0   9   4        1.33        0.00      5.30 o
   1   9   4       77.32       60.88     10.25 o
   2   9   4      143.48      117.13     23.46 o
   3   9   4        0.73       10.20      9.01 o
   4   9   4      180.10      219.50     26.78 o
   5   9   4       47.90       53.76     14.81 o
   6   9   4      664.58      648.35     43.27 o
  -6  10   4       32.86       28.11     12.34 o
  -5  10   4       19.25        0.00      9.33 o
  -4  10   4       10.00        7.46      9.95 o
  -3  10   4      187.74      161.06     19.50 o
  -2  10   4      207.57      223.33     36.90 o
  -1  10   4      544.06      588.22     32.64 o
   0  10   4        0.16        0.00      6.64 o
   1  10   4      925.12      995.58     51.29 o
   2  10   4       89.78       94.44     17.12 o
   3  10   4       32.57       21.74     11.49 o
   4  10   4      177.07      123.26     27.95 o
  -4  11   4      101.30       95.31     16.22 o
  -3  11   4        0.37       17.51      8.88 o
  -2  11   4       10.72        3.75     10.28 o
  -1  11   4      338.02      353.78     29.01 o
   0  11   4        0.20        1.51      9.50 o
   1  11   4       84.99       66.60     17.16 o
   2  11   4      331.76      261.18     33.21 o
 -12   1   5        5.75        2.88      9.02 o
 -11   1   5        0.05        0.00      8.29 o
 -10   1   5     1779.63     1947.28     50.20 o
  -9   1   5      439.84      477.23     19.00 o
  -8   1   5      843.59      778.31     23.17 o
  -7   1   5      226.89      218.79      9.63 o
  -6   1   5     2870.41     3009.23     34.53 o
  -5   1   5      479.28      534.83     12.06 o
  -4   1   5        0.77        0.00      1.63 o
  -3   1   5      282.34      291.09      9.14 o
  -2   1   5       32.06       22.77      3.99 o
  -1   1   5    10436.85    11157.56     87.25 o
   0   1   5      438.13      394.85     12.02 o
   1   1   5     5707.17     6157.71     54.46 o
   2   1   5       97.64       62.68      5.66 o
   3   1   5     9547.14    10599.65    103.00 o
   4   1   5     1057.34     1122.13     29.60 o
   5   1   5      680.41      714.64     21.85 o
   6   1   5        1.76        0.00      3.81 o
   7   1   5       51.49       33.40      8.66 o
   8   1   5      131.40      146.02     14.12 o
   9   1   5       81.10       98.69     19.00 o
  10   1   5      651.87      703.43     42.73 o
 -12   2   5      195.09      188.22     26.67 o
 -11   2   5      118.97      118.51     16.18 o
 -10   2   5        0.67        0.00      5.79 o
  -9   2   5      886.35      813.06     33.44 o
  -8   2   5       30.58       17.11      5.02 o
  -7   2   5      493.71      568.28     17.12 o
  -6   2   5       84.38       91.51      5.96 o
  -5   2   5        5.60        5.81      2.80 o
  -4   2   5     6209.02     7012.72     57.93 o
  -3   2   5     4544.20     5291.99     54.99 o
  -2   2   5     3271.46     3482.86     40.69 o
  -1   2   5        8.10        6.94      2.11 o
   0   2   5     8377.39     9061.71     83.31 o
   1   2   5       10.26        7.79      2.64 o
   2   2   5     4285.45     4438.27     50.76 o
   3   2   5       13.12       10.95      2.99 o
   4   2   5     1098.16     1016.88     24.52 o
   5   2   5        0.06        1.86      3.19 o
   6   2   5      253.45      231.66     15.18 o
   7   2   5      642.94      675.71     24.36 o
   8   2   5      284.55      271.62     18.68 o
   9   2   5       43.46       38.90      8.93 o
  10   2   5        0.52        0.00      8.66 o
 -12   3   5      161.07      180.23     30.08 o
 -11   3   5       24.22       27.93      9.61 o
 -10   3   5       10.03       11.91      7.22 o
  -9   3   5       28.28       34.37      7.65 o
  -8   3   5        3.57        3.56      3.20 o
  -7   3   5     2472.07     2809.06     42.52 o
  -6   3   5       67.23       46.38      7.03 o
  -5   3   5      103.33      123.54      9.89 o
  -4   3   5      869.40     1078.85     28.33 o
  -3   3   5     1569.86     1779.05     26.54 o
  -2   3   5     1713.01     1915.00     32.21 o
  -1   3   5      667.75      769.80     16.67 o
   0   3   5     1768.87     1799.53     32.10 o
   1   3   5       34.87       30.38      5.20 o
   2   3   5     1063.67     1082.23     34.64 o
   3   3   5      655.36      623.88     21.06 o
   4   3   5        0.37        0.22      3.45 o
   5   3   5      414.61      430.21     17.49 o
   6   3   5      262.19      267.02     16.44 o
   7   3   5       29.35       24.66      8.92 o
   8   3   5      334.58      281.88     19.28 o
   9   3   5        9.85        8.97     12.53 o
  10   3   5       84.36       87.14     13.57 o
 -12   4   5        6.00       16.74      8.74 o
 -11   4   5       93.11       79.94     25.42 o
 -10   4   5       19.60       11.20      7.35 o
  -9   4   5      254.95      249.39     18.19 o
  -8   4   5      323.59      308.14     29.62 o
  -7   4   5     1101.61     1211.99     36.47 o
  -6   4   5      270.41      292.17     27.70 o
  -5   4   5     3109.21     3209.92     71.67 o
  -4   4   5      592.25      627.71     28.16 o
  -3   4   5      954.36      989.73     28.42 o
  -2   4   5     1800.28     1960.33     34.17 o
  -1   4   5      112.43      111.65      7.88 o
   0   4   5        5.11        4.96      3.01 o
   1   4   5     1196.09     1269.34     36.62 o
   2   4   5      283.43      321.01     23.71 o
   3   4   5      471.46      431.26     18.27 o
   4   4   5        8.37        6.86      4.19 o
   5   4   5     1196.62     1230.83     35.01 o
   6   4   5      403.19      425.82     22.14 o
   7   4   5        1.24        0.00      6.06 o
   8   4   5        0.85        0.01      6.88 o
   9   4   5       84.97       72.45     13.85 o
 -11   5   5     1699.43     1974.36     73.35 o
 -10   5   5        6.89        9.52      8.95 o
  -9   5   5      231.42      251.45     32.21 o
  -8   5   5      182.63      232.36     25.82 o
  -7   5   5      247.46      241.95     24.42 o
  -6   5   5      351.64      284.45     26.57 o
  -5   5   5      524.58      468.73     27.75 o
  -4   5   5     1547.62     1656.32     50.08 o
  -3   5   5      354.12      363.65     15.33 o
  -2   5   5     1910.62     1792.64     28.73 o
  -1   5   5      456.47      414.57     19.48 o
   0   5   5     3236.91     3267.77     70.27 o
   1   5   5      368.14      329.39     19.26 o
   2   5   5      100.88       89.29     12.42 o
   3   5   5       66.31       72.28     18.59 o
   4   5   5     2728.86     3008.60     50.50 o
   5   5   5       13.22       11.64      5.16 o
   6   5   5      334.04      351.14     22.01 o
   7   5   5       68.44       47.93     13.17 o
   8   5   5      116.98       96.71     20.66 o
   9   5   5      450.70      473.40     40.48 o
 -11   6   5       31.76       17.75     13.69 o
 -10   6   5      370.31      416.79     65.41 o
  -9   6   5      143.41      112.99     31.77 o
  -8   6   5      478.43      498.73     36.28 o
  -7   6   5        4.86       10.08      7.92 o
  -6   6   5      563.62      532.40     31.61 o
  -5   6   5     5650.05     6355.72    160.41 o
  -4   6   5      433.31      391.47     26.65 o
  -3   6   5     2727.07     2837.97     70.54 o
  -2   6   5       84.97       91.61     12.00 o
  -1   6   5       77.94       76.52      8.27 o
   0   6   5      456.29      445.29     15.97 o
   1   6   5      581.73      580.02     22.85 o
   2   6   5       49.22       36.73      7.71 o
   3   6   5      662.45      643.96     21.77 o
   4   6   5        1.54        3.65      4.50 o
   5   6   5      383.33      437.25     21.00 o
   6   6   5       15.68       12.86      8.11 o
   7   6   5      177.80      203.87     21.88 o
   8   6   5        6.37        7.77     13.07 o
 -10   7   5       95.19       90.89     20.06 o
  -9   7   5      386.68      409.38     37.09 o
  -8   7   5      181.39      173.86     33.10 o
  -7   7   5     1315.96     1441.37     57.68 o
  -6   7   5      606.34      605.48     35.76 o
  -5   7   5        5.00        0.00      9.44 o
  -4   7   5       60.36       47.59     11.87 o
  -3   7   5      436.63      492.08     29.54 o
  -2   7   5       23.02       26.87      7.51 o
  -1   7   5      338.19      343.21     19.09 o
   0   7   5      680.30      658.68     24.54 o
   1   7   5       58.03       53.90     10.32 o
   2   7   5      383.44      373.15     17.90 o
   3   7   5      154.90      177.78     14.22 o
   4   7   5      687.88      713.53     30.16 o
   5   7   5       24.38       16.43      7.48 o
   6   7   5      455.27      471.88     30.40 o
   7   7   5       77.41       86.48     15.03 o
   8   7   5      126.84      147.70     20.22 o
  -9   8   5      141.91      198.61     28.55 o
  -8   8   5      245.22      269.13     51.00 o
  -7   8   5      415.34      402.47     36.29 o
  -6   8   5        7.86        0.00      8.75 o
  -5   8   5       56.53       31.44     11.82 o
  -4   8   5      570.09      521.48     43.37 o
  -3   8   5       74.16       63.54     23.30 o
  -2   8   5       43.92       47.54      9.81 o
  -1   8   5        3.93        9.57      6.18 o
   0   8   5      712.96      705.37     33.10 o
   1   8   5      317.26      329.33     20.88 o
   2   8   5      118.24      103.29     13.23 o
   3   8   5       44.11       39.42      8.95 o
   4   8   5      124.15      124.17     19.45 o
   5   8   5       23.87       20.55     11.04 o
   6   8   5       83.25       86.62     18.17 o
   7   8   5     1130.99     1354.84     62.08 o
  -8   9   5       72.09       79.44     18.46 o
  -7   9   5       37.85       55.81     15.29 o
  -6   9   5      975.06     1008.99     50.95 o
  -5   9   5      437.25      495.45     39.35 o
  -4   9   5       10.14        9.21      9.11 o
  -3   9   5      253.31      280.87     33.81 o
  -2   9   5       41.36       41.40     10.35 o
  -1   9   5     1182.06     1244.71     42.39 o
   0   9   5       49.07       46.51     10.41 o
   1   9   5        0.98        6.92      6.11 o
   2   9   5       87.13      107.82     14.21 o
   3   9   5      677.42      661.59     37.05 o
   4   9   5       87.29       61.20     15.37 o
   5   9   5       55.86       26.54     15.26 o
   6   9   5        0.36        1.18     10.39 o
  -6  10   5       35.35       45.88     15.58 o
  -5  10   5        1.37        8.18     11.46 o
  -4  10   5       15.79        2.75      9.51 o
  -3  10   5       18.61       14.31      8.68 o
  -2  10   5      170.37      181.40     21.06 o
  -1  10   5       39.84       44.87     11.04 o
   0  10   5       43.15       48.12     11.02 o
   1  10   5       17.68       15.80      8.39 o
   2  10   5       35.32        0.00     11.84 o
   3  10   5       28.24        8.11      9.75 o
   4  10   5      211.64      243.34     29.54 o
  -3  11   5      191.47      210.87     23.97 o
  -2  11   5       58.45       95.95     16.59 o
  -1  11   5      590.50      642.49     35.87 o
   0  11   5        0.59        1.07     10.47 o
   1  11   5        9.72        8.67     13.11 o
 -12   0   6      125.22      100.45     28.63 o
 -11   0   6     1159.29     1061.80     70.99 o
 -10   0   6       55.59       57.85     19.44 o
  -9   0   6       10.15       14.09      6.61 o
  -8   0   6      786.06      724.92     24.75 o
  -7   0   6      245.84      188.19     13.21 o
  -6   0   6     1326.79     1452.10     31.99 o
  -5   0   6     1181.76     1354.17     28.95 o
  -4   0   6      266.38      293.85     14.84 o
  -3   0   6     4978.77     4848.68     59.02 o
  -2   0   6      429.20      415.07     10.94 o
  -1   0   6      211.80      184.77     13.29 o
   0   0   6      128.38      131.63     11.79 o
   1   0   6       50.07       31.20      4.76 o
   2   0   6     2005.93     2396.07     67.01 o
   3   0   6     3031.28     3025.23     55.01 o
   4   0   6       60.03       44.28     14.55 o
   5   0   6     1260.10     1278.12     90.19 o
   6   0   6        2.52        0.00      5.79 o
   7   0   6      409.12      387.51     29.11 o
   8   0   6      474.19      434.74     31.63 o
   9   0   6      521.70      468.74     51.55 o
  10   0   6      143.93      118.94     30.25 o
 -12   1   6      356.31      389.08     36.20 o
 -11   1   6       75.33       79.84     37.73 o
 -10   1   6        0.31       10.09      8.39 o
  -9   1   6       26.01       14.63      4.30 o
  -8   1   6       60.44       65.36      7.47 o
  -7   1   6       86.17       92.66      7.01 o
  -6   1   6     1003.16     1033.87     20.53 o
  -5   1   6      360.60      399.74     12.44 o
  -4   1   6     2649.27     2634.72     29.08 o
  -3   1   6      306.17      234.40      8.67 o
  -2   1   6     5074.96     5636.91     62.56 o
  -1   1   6        1.59        7.45      2.97 o
   0   1   6      301.46      177.82     12.12 o
   1   1   6      263.45      254.79      8.60 o
   2   1   6      288.25      300.35      8.75 o
   3   1   6       75.88       95.56      6.70 o
   4   1   6       23.17       27.15      5.20 o
   5   1   6      145.04      142.60     11.70 o
   6   1   6      334.66      291.16     16.94 o
   7   1   6      256.43      245.82     24.40 o
   8   1   6       25.72       26.93      7.82 o
   9   1   6      668.43      727.97     41.51 o
  10   1   6       10.66       20.85      8.20 o
 -12   2   6       66.72       68.43     16.78 o
 -11   2   6       30.79       16.20     11.22 o
 -10   2   6      276.59      188.92     18.58 o
  -9   2   6      108.12      106.77     11.41 o
  -8   2   6      774.01      881.58     22.97 o
  -7   2   6     2380.30     2636.94     40.09 o
  -6   2   6      380.22      390.32     12.03 o
  -5   2   6        0.59        5.27      2.21 o
  -4   2   6      151.67      131.59      6.39 o
  -3   2   6     6226.65     7340.06     66.55 o
  -2   2   6     1579.06     1616.85     23.92 o
  -1   2   6     3134.09     3353.90     32.75 o
   0   2   6       20.18       11.49      2.69 o
   1   2   6      322.88      274.62     10.13 o
   2   2   6       63.76       74.01      6.90 o
   3   2   6       32.20       19.90      3.92 o
   4   2   6       49.30       37.85      5.79 o
   5   2   6      264.72      266.46     15.40 o
   6   2   6       79.48       65.12      8.87 o
   7   2   6      120.34      114.12     12.55 o
   8   2   6      233.98      256.97     18.35 o
   9   2   6      280.34      299.04     24.81 o
  10   2   6      146.31      148.64     24.45 o
 -12   3   6       37.71       24.14     13.53 o
 -11   3   6      190.70      207.65     21.42 o
 -10   3   6      784.27      904.67     41.69 o
  -9   3   6      673.82      641.67     30.41 o
  -8   3   6       15.27       10.05      4.28 o
  -7   3   6      842.46      783.79     33.30 o
  -6   3   6      618.73      561.44     17.14 o
  -5   3   6     1222.32     1136.53     30.76 o
  -4   3   6     1088.62     1309.20     29.84 o
  -3   3   6     3887.60     4484.06     52.07 o
  -2   3   6     1646.78     1910.14     31.15 o
  -1   3   6      685.91      848.77     37.43 o
   0   3   6      281.49      219.13     10.82 o
   1   3   6      800.67      742.63     21.06 o
   2   3   6     2047.85     2067.09     44.46 o
   3   3   6      562.28      569.37     19.57 o
   4   3   6      930.42      888.26     28.05 o
   5   3   6     2844.42     2931.25     57.21 o
   6   3   6      264.66      244.46     16.54 o
   7   3   6       36.69       47.68      8.80 o
   8   3   6       88.02      101.61     12.52 o
   9   3   6        4.65        6.99      7.43 o
 -12   4   6      163.83      151.35     21.06 o
 -11   4   6      211.63      243.32     23.68 o
 -10   4   6      183.69      218.89     18.45 o
  -9   4   6      477.18      462.63     23.41 o
  -8   4   6       16.36        7.42      5.74 o
  -7   4   6       51.06       71.20     13.69 o
  -6   4   6        0.16        1.60      5.02 o
  -5   4   6     1177.45     1216.13     41.74 o
  -4   4   6      644.18      678.15     29.62 o
  -3   4   6     2094.02     2363.50     38.88 o
  -2   4   6      857.71      844.15     32.22 o
  -1   4   6     2189.01     2328.20     44.19 o
   0   4   6       13.39       10.32      3.66 o
   1   4   6     2488.72     2559.39     45.38 o
   2   4   6     1239.56     1204.53     30.82 o
   3   4   6      105.47       75.22      9.63 o
   4   4   6      301.51      288.74     18.23 o
   5   4   6     1455.83     1452.30     39.27 o
   6   4   6       89.54       85.46     12.48 o
   7   4   6       65.47       34.58      9.59 o
   8   4   6      334.65      412.05     50.07 o
   9   4   6        1.17        0.00      8.51 o
 -11   5   6       11.66       10.02     10.81 o
 -10   5   6        2.68        1.63      7.12 o
  -9   5   6       67.41       46.01     12.88 o
  -8   5   6       63.83       47.44     12.77 o
  -7   5   6        3.56        0.06      6.18 o
  -6   5   6      186.41      189.04     21.11 o
  -5   5   6      793.46      799.50     35.44 o
  -4   5   6       40.62       38.50     10.27 o
  -3   5   6      309.97      330.05     35.95 o
  -2   5   6        5.89        9.37      3.37 o
  -1   5   6      107.38      107.08      8.89 o
   0   5   6       64.58       67.21      8.37 o
   1   5   6      239.67      224.67     18.27 o
   2   5   6      198.74      232.07     26.76 o
   3   5   6      139.74      119.09     14.26 o
   4   5   6     1499.38     1577.16     41.02 o
   5   5   6        2.98       12.66      7.86 o
   6   5   6      493.27      485.39     30.08 o
   7   5   6      520.33      552.10     54.70 o
   8   5   6        0.17        0.25      7.22 o
 -11   6   6      110.03      114.39     22.37 o
 -10   6   6       21.34        0.00     23.56 o
  -9   6   6      309.73      313.43     32.14 o
  -8   6   6        0.24       14.09      8.09 o
  -7   6   6     2066.85     2054.66     71.56 o
  -6   6   6       27.46       21.99     15.88 o
  -5   6   6       77.71       71.41     17.38 o
  -4   6   6     1457.62     1513.77     51.78 o
  -3   6   6     1711.22     1936.22     57.51 o
  -2   6   6      159.36      139.69     14.07 o
  -1   6   6        0.11        2.93      3.08 o
   0   6   6      373.28      310.60     18.96 o
   1   6   6      104.31      113.24     10.45 o
   2   6   6      262.23      255.09     20.49 o
   3   6   6        3.25        9.27      4.57 o
   4   6   6     1383.31     1413.80     35.27 o
   5   6   6      549.05      578.08     27.36 o
   6   6   6      145.54      137.20     17.04 o
   7   6   6       10.30       20.96      8.58 o
   8   6   6      221.36      287.03     52.44 o
 -10   7   6      128.68      150.33     24.23 o
  -9   7   6      223.73      230.78     28.88 o
  -8   7   6        7.52        3.32     23.10 o
  -7   7   6       17.70       29.93     11.71 o
  -6   7   6      146.18      161.89     22.74 o
  -5   7   6     1634.39     1665.25     58.75 o
  -4   7   6     3820.47     4151.94    133.31 o
  -3   7   6      278.36      239.17     24.84 o
  -2   7   6      445.64      436.46     23.36 o
  -1   7   6     3502.13     3701.41     69.36 o
   0   7   6     1562.33     1591.22     44.95 o
   1   7   6      142.02      145.88     12.53 o
   2   7   6     1435.24     1499.14     47.54 o
   3   7   6        0.48        0.00      4.45 o
   4   7   6      266.82      264.52     18.73 o
   5   7   6       59.28       59.61     17.96 o
   6   7   6       34.65       27.43     11.33 o
   7   7   6      291.16      315.98     28.57 o
  -9   8   6       42.40       40.84     16.57 o
  -8   8   6      651.76      707.48     45.19 o
  -7   8   6      168.34      176.06     25.83 o
  -6   8   6      471.16      436.06     52.01 o
  -5   8   6      594.27      548.47     36.64 o
  -4   8   6     3433.34     3591.34     93.71 o
  -3   8   6      431.62      398.75     38.72 o
  -2   8   6     1335.01     1353.05     42.25 o
  -1   8   6      388.22      362.96     23.87 o
   0   8   6        3.98        8.22      6.11 o
   1   8   6      723.75      688.91     27.69 o
   2   8   6       25.55       22.37      7.24 o
   3   8   6     1072.48     1059.29     36.33 o
   4   8   6     1113.90     1172.03     72.57 o
   5   8   6        1.41        6.25      7.67 o
   6   8   6      312.97      320.26     42.38 o
  -8   9   6      254.40      278.55     36.56 o
  -7   9   6      116.79      111.57     22.29 o
  -6   9   6     1310.77     1336.87     59.37 o
  -5   9   6       40.31       25.39     12.14 o
  -4   9   6      187.37      164.41     24.27 o
  -3   9   6        5.38       16.77      7.88 o
  -2   9   6      297.97      330.62     25.50 o
  -1   9   6      331.27      330.54     25.07 o
   0   9   6        4.64        9.08      6.79 o
   1   9   6     1031.29     1031.43     45.05 o
   2   9   6      264.98      265.12     21.61 o
   3   9   6      159.89      145.77     27.83 o
   4   9   6      897.04      938.31     47.27 o
   5   9   6      114.86      166.71     24.92 o
  -6  10   6       63.58       43.63     15.82 o
  -5  10   6       17.82       40.56     13.19 o
  -4  10   6       95.24      108.49     16.55 o
  -3  10   6      643.08      681.85     34.75 o
  -2  10   6      112.39      100.05     15.99 o
  -1  10   6        0.98        0.00      7.82 o
   0  10   6       58.66       71.55     13.40 o
   1  10   6      248.02      189.12     20.73 o
   2  10   6      400.53      504.85     54.64 o
   3  10   6      529.09      575.77     61.92 o
  -2  11   6      162.77      175.17     21.86 o
  -1  11   6       61.09       82.26     15.37 o
   0  11   6       21.09       23.41     10.17 o
 -12   1   7        4.18        1.16     14.13 o
 -11   1   7      272.05      256.26     28.34 o
 -10   1   7      188.03      166.88     15.48 o
  -9   1   7      573.76      630.90     22.90 o
  -8   1   7      550.98      461.85     22.62 o
  -7   1   7        8.52       11.82      3.36 o
  -6   1   7      328.43      370.33     11.17 o
  -5   1   7     1302.69     1415.24     21.51 o
  -4   1   7     1503.63     1472.12     20.75 o
  -3   1   7      566.30      651.17     12.98 o
  -2   1   7       19.02       31.13      4.00 o
  -1   1   7     2322.23     2551.26     31.21 o
   0   1   7       40.95       32.31      3.31 o
   1   1   7      800.32      772.77     15.81 o
   2   1   7       88.45       88.52      5.99 o
   3   1   7      985.80     1040.35     22.85 o
   4   1   7      849.06      847.76     27.61 o
   5   1   7        0.14        3.17      3.65 o
   6   1   7      752.95      701.75     24.36 o
   7   1   7      214.46      231.46     19.95 o
   8   1   7      106.70      100.65     12.50 o
   9   1   7       26.47       28.99      9.63 o
 -12   2   7      639.88      720.51     44.01 o
 -11   2   7       85.24       61.32     27.04 o
 -10   2   7        2.63       10.57      6.16 o
  -9   2   7      195.90      184.61     13.12 o
  -8   2   7      951.12      973.98     24.53 o
  -7   2   7        0.19        0.56      3.19 o
  -6   2   7      174.38      140.26      9.64 o
  -5   2   7      263.36      270.57      9.43 o
  -4   2   7      361.95      384.14     11.74 o
  -3   2   7        0.45        1.68      2.47 o
  -2   2   7     5552.48     6191.37     69.16 o
  -1   2   7     3615.12     4126.04     38.61 o
   0   2   7      172.94      149.65      7.98 o
   1   2   7      232.62      253.23     13.85 o
   2   2   7      920.79      961.39     21.52 o
   3   2   7      493.43      525.12     17.26 o
   4   2   7        1.68        1.34      3.08 o
   5   2   7        2.90        4.54      4.21 o
   6   2   7       68.91       70.24      9.78 o
   7   2   7       14.57       20.14      6.48 o
   8   2   7       12.68       27.31      8.27 o
   9   2   7      302.11      360.33     33.99 o
 -12   3   7        2.22        0.00      9.91 o
 -11   3   7       79.13       62.96     12.58 o
 -10   3   7      172.06      135.17     14.25 o
  -9   3   7      460.31      504.27     19.12 o
  -8   3   7        3.91        3.79      4.14 o
  -7   3   7        4.96        3.04      4.12 o
  -6   3   7      365.54      352.61     18.10 o
  -5   3   7     1416.08     1404.13     31.22 o
  -4   3   7      891.74      855.82     19.14 o
  -3   3   7     3315.61     3440.08     45.25 o
  -2   3   7      674.33      734.63     16.33 o
  -1   3   7       16.96       19.51      3.73 o
   0   3   7      353.84      426.68     13.70 o
   1   3   7      589.44      601.27     16.94 o
   2   3   7      435.34      372.98     13.80 o
   3   3   7      900.42      871.50     27.00 o
   4   3   7      146.31      153.04     18.21 o
   5   3   7      298.39      314.62     20.14 o
   6   3   7      550.17      452.34     43.81 o
   7   3   7        3.79        9.57      5.82 o
   8   3   7       49.04       48.32     10.01 o
   9   3   7        0.30        0.00      6.86 o
 -12   4   7       22.68       45.82     13.18 o
 -11   4   7       29.23       25.58      9.60 o
 -10   4   7        9.41        7.37      6.73 o
  -9   4   7      597.55      551.28     24.10 o
  -8   4   7      110.78      104.82     11.83 o
  -7   4   7      455.10      449.45     23.52 o
  -6   4   7       49.70       40.77     16.00 o
  -5   4   7      613.95      671.24     30.78 o
  -4   4   7      336.00      409.31     23.52 o
  -3   4   7     2105.35     2422.98     41.77 o
  -2   4   7      231.64      187.75     11.95 o
  -1   4   7      670.75      645.34     20.77 o
   0   4   7      212.80      166.47     24.71 o
   1   4   7      601.48      594.19     22.95 o
   2   4   7     1484.04     1550.59     36.26 o
   3   4   7       21.74       14.90      5.37 o
   4   4   7       31.06       21.84      6.18 o
   5   4   7       21.78       11.25      5.88 o
   6   4   7      778.32      738.77     29.98 o
   7   4   7        0.67        7.12      7.12 o
   8   4   7        2.20        3.75      8.18 o
 -11   5   7        6.37        0.00      9.02 o
 -10   5   7     1539.77     1690.77     52.79 o
  -9   5   7      625.78      715.31     32.20 o
  -8   5   7       90.14       82.70     15.53 o
  -7   5   7        0.71        0.00      6.19 o
  -6   5   7      309.52      269.54     24.40 o
  -5   5   7        0.35        0.00      5.48 o
  -4   5   7      595.88      597.41     30.28 o
  -3   5   7     2004.23     2129.05    108.64 o
  -2   5   7       29.34       29.90      4.98 o
  -1   5   7      125.82      104.53      9.72 o
   0   5   7     1095.20     1096.14     47.46 o
   1   5   7      953.49      940.97     27.85 o
   2   5   7        4.95       14.46      5.25 o
   3   5   7      737.41      724.19     64.28 o
   4   5   7     2020.66     2342.59     85.04 o
   5   5   7      362.47      354.11     27.93 o
   6   5   7      666.77      674.05     29.79 o
   7   5   7      110.34      103.18     27.58 o
   8   5   7     1086.05     1451.48     85.72 o
 -11   6   7      270.23      299.64     46.88 o
 -10   6   7      409.22      473.88     31.52 o
  -9   6   7        0.36        0.00      7.97 o
  -8   6   7       89.06       96.01     25.58 o
  -7   6   7      493.53      575.20     36.68 o
  -6   6   7       58.74       45.11     11.79 o
  -5   6   7      127.30      169.99     21.25 o
  -4   6   7       15.02       10.84      7.10 o
  -3   6   7      840.16      903.06     38.89 o
  -2   6   7       53.73       48.61      8.97 o
  -1   6   7      212.20      212.74     11.41 o
   0   6   7      356.69      362.78     15.62 o
   1   6   7        8.51        8.79      5.70 o
   2   6   7       41.58       21.05     19.56 o
   3   6   7      125.50      126.03     17.14 o
   4   6   7     1601.88     1748.37     41.07 o
   5   6   7     2778.49     3141.74     59.07 o
   6   6   7      120.36      144.50     18.34 o
   7   6   7      157.00      168.53     25.21 o
 -10   7   7       13.40       16.28     13.92 o
  -9   7   7      229.51      217.88     28.23 o
  -8   7   7       69.34       67.50     16.77 o
  -7   7   7      298.36      248.77     29.08 o
  -6   7   7      678.21      650.50     37.64 o
  -5   7   7     1938.01     2015.53    126.88 o
  -4   7   7     1136.89     1182.49     48.55 o
  -3   7   7        0.25        3.12      5.26 o
  -2   7   7      984.70     1007.81     43.27 o
  -1   7   7       20.89        3.21     10.63 o
   0   7   7     1122.77     1184.52     37.72 o
   1   7   7     1035.57      988.41     27.45 o
   2   7   7      545.28      577.08     21.67 o
   3   7   7      174.84      152.53     14.11 o
   4   7   7        6.06        7.15      5.16 o
   5   7   7       27.46       19.24      9.29 o
   6   7   7      474.31      537.77     58.18 o
  -9   8   7       17.12        6.66     10.91 o
  -8   8   7      189.93      216.66     29.13 o
  -7   8   7       98.44      106.88     19.68 o
  -6   8   7      259.74      262.63     32.19 o
  -5   8   7       74.88       57.54     14.79 o
  -4   8   7       10.96        3.91      8.19 o
  -3   8   7      114.66      116.94     15.31 o
  -2   8   7     1559.02     1755.23     55.71 o
  -1   8   7      306.22      315.77     39.57 o
   0   8   7       25.27       21.25      7.64 o
   1   8   7        0.02        0.00      5.07 o
   2   8   7        0.06        0.43      5.30 o
   3   8   7      227.16      234.06     20.54 o
   4   8   7      120.04      116.63     25.38 o
   5   8   7      537.81      669.13     42.15 o
  -7   9   7        0.48        0.00      7.54 o
  -6   9   7        0.01        0.00      8.92 o
  -5   9   7       74.72      128.86     22.75 o
  -4   9   7      908.41      968.28     42.91 o
  -3   9   7       87.91       74.29     13.27 o
  -2   9   7     1237.67     1347.24     45.30 o
  -1   9   7      372.32      385.47     33.73 o
   0   9   7      341.92      360.68     32.44 o
   1   9   7      378.73      339.11     41.14 o
   2   9   7      793.46      826.09     40.06 o
   3   9   7      134.53      122.54     27.64 o
   4   9   7       42.20       44.74     20.51 o
  -5  10   7      525.09      547.90     43.88 o
  -4  10   7        7.05        6.48     10.43 o
  -3  10   7       47.13       50.54     15.69 o
  -2  10   7        0.10        0.00      8.74 o
  -1  10   7      219.05      231.78     45.04 o
   0  10   7       69.67       78.75     17.70 o
   1  10   7        7.19        0.00      9.26 o
 -12   0   8       44.62       48.70     21.89 o
 -11   0   8     1174.25     1457.34     81.40 o
 -10   0   8        0.62        8.30      8.14 o
  -9   0   8     1677.79     1795.32     56.44 o
  -8   0   8       67.88       65.42     13.59 o
  -7   0   8     7056.46     7585.33    210.00 o
  -6   0   8      482.37      499.27     18.70 o
  -5   0   8       25.49       44.79     16.23 o
  -4   0   8        1.61        0.00      2.67 o
  -3   0   8       28.26       23.45      4.10 o
  -2   0   8        7.05        7.45      4.85 o
  -1   0   8        7.47       16.03      5.94 o
   0   0   8     9439.01    10264.51    143.84 o
   1   0   8      227.66      229.24     17.33 o
   2   0   8     2053.77     2084.44     38.58 o
   3   0   8      198.12      186.60     27.00 o
   4   0   8     4668.80     4972.76    154.71 o
   5   0   8       15.92        9.35      5.88 o
   6   0   8      517.34      519.33     39.59 o
   7   0   8      146.32      135.06     19.43 o
   8   0   8       52.24       35.75     12.65 o
   9   0   8        5.80        1.98     18.15 o
 -12   1   8      575.07      703.89     73.09 o
 -11   1   8        0.62        3.78      9.15 o
 -10   1   8      326.22      357.42     24.42 o
  -9   1   8       37.83       25.51      5.39 o
  -8   1   8     2333.68     2577.09     74.50 o
  -7   1   8      206.54      193.67     11.55 o
  -6   1   8      121.70      125.12      7.62 o
  -5   1   8        0.66        0.66      2.24 o
  -4   1   8      174.93      162.51      7.22 o
  -3   1   8       92.17       76.01      6.01 o
  -2   1   8     1002.98      973.27     18.26 o
  -1   1   8       91.45      104.05      6.80 o
   0   1   8      165.41      189.79      7.36 o
   1   1   8      537.34      526.89     18.05 o
   2   1   8      243.41      251.71     10.40 o
   3   1   8      430.73      421.75     15.47 o
   4   1   8      616.63      623.29     24.08 o
   5   1   8      355.42      376.21     21.54 o
   6   1   8       84.42       72.94      9.96 o
   7   1   8      547.20      474.46     22.88 o
   8   1   8      257.72      274.26     23.00 o
   9   1   8       10.50       13.62      8.67 o
 -12   2   8       39.61       39.83     14.71 o
 -11   2   8      225.74      215.24     26.28 o
 -10   2   8        7.00       12.57      5.64 o
  -9   2   8        5.99        6.43      4.58 o
  -8   2   8      510.62      537.88     20.08 o
  -7   2   8      149.23      152.51     16.36 o
  -6   2   8        3.60        3.12      3.26 o
  -5   2   8      297.73      304.21     10.32 o
  -4   2   8     3660.66     3978.56     46.52 o
  -3   2   8     1003.95     1044.39     20.75 o
  -2   2   8     1517.44     1703.57     27.43 o
  -1   2   8      665.44      697.25     16.57 o
   0   2   8     1412.04     1371.07     21.89 o
   1   2   8     2008.02     2163.49     30.82 o
   2   2   8      690.77      678.16     18.52 o
   3   2   8      247.14      206.42     14.67 o
   4   2   8     1176.44     1138.65     33.05 o
   5   2   8       32.73       13.34      7.28 o
   6   2   8      154.53      148.27     13.96 o
   7   2   8       19.32       25.68      7.59 o
   8   2   8       38.52       35.38     10.35 o
 -12   3   8       21.95        6.82     11.39 o
 -11   3   8        9.88       21.76      8.49 o
 -10   3   8        9.93       16.31      5.94 o
  -9   3   8     1517.26     1652.78     35.47 o
  -8   3   8     1465.36     1639.56     43.01 o
  -7   3   8      370.49      362.63     15.64 o
  -6   3   8       41.30       35.42      7.00 o
  -5   3   8       57.15       69.23      8.77 o
  -4   3   8     1339.78     1394.68     25.15 o
  -3   3   8      495.12      492.24     24.74 o
  -2   3   8       46.76       37.10      4.12 o
  -1   3   8        8.27        2.40      3.03 o
   0   3   8      262.27      278.36     17.65 o
   1   3   8      115.99       97.39      8.22 o
   2   3   8     1014.28      985.16     23.52 o
   3   3   8      146.95      152.02     18.63 o
   4   3   8       80.02       76.22     10.32 o
   5   3   8       77.32       92.98     16.05 o
   6   3   8      222.11      184.43     22.50 o
   7   3   8      893.74      954.27     45.47 o
   8   3   8      252.72      278.55     38.84 o
 -12   4   8      465.18      525.93     33.13 o
 -11   4   8      209.96      193.40     17.88 o
 -10   4   8      256.03      237.20     18.96 o
  -9   4   8      134.32      131.59     12.52 o
  -8   4   8        8.84        9.06      5.26 o
  -7   4   8        8.72       10.44      5.52 o
  -6   4   8       22.08       12.85      5.33 o
  -5   4   8     1275.41     1313.61     32.85 o
  -4   4   8      442.01      425.68     40.89 o
  -3   4   8      631.91      628.65     21.98 o
  -2   4   8      693.92      724.98     18.47 o
  -1   4   8     2564.95     2859.26     51.03 o
   0   4   8      132.03      116.94     14.43 o
   1   4   8      464.04      416.70     32.07 o
   2   4   8     2323.99     2519.15     85.48 o
   3   4   8      209.28      153.29     18.88 o
   4   4   8      131.79      102.74     16.08 o
   5   4   8       24.12       14.04      8.29 o
   6   4   8     1249.15     1353.71     70.97 o
   7   4   8       23.00       23.63     11.77 o
   8   4   8       11.65       23.11     11.88 o
 -11   5   8        0.26        2.81      8.01 o
 -10   5   8       73.09       83.01     14.87 o
  -9   5   8      332.38      278.76     24.13 o
  -8   5   8       34.98       47.17     10.34 o
  -7   5   8       71.35       81.92     15.41 o
  -6   5   8        0.29        0.00      5.80 o
  -5   5   8      165.29      142.16     30.61 o
  -4   5   8       54.05       46.97     10.62 o
  -3   5   8        7.95        5.21     11.88 o
  -2   5   8       97.20       78.43     10.31 o
  -1   5   8      113.34      119.08     15.82 o
   0   5   8      725.26      776.53     32.07 o
   1   5   8      103.21      103.84     14.67 o
   2   5   8      146.01      118.41     26.37 o
   3   5   8       31.83       28.01      9.18 o
   4   5   8       56.49       51.57     11.81 o
   5   5   8      111.80       83.29     16.51 o
   6   5   8       10.46       14.68     12.41 o
   7   5   8       98.88      152.54     26.61 o
 -10   6   8      835.50      933.01     40.69 o
  -9   6   8      325.51      289.35     25.87 o
  -8   6   8       54.05       58.51     14.33 o
  -7   6   8      221.24      158.73     21.43 o
  -6   6   8      656.37      651.25     35.58 o
  -5   6   8      228.96      203.29     35.40 o
  -4   6   8      111.59       89.93     15.89 o
  -3   6   8       59.12       97.46     23.26 o
  -2   6   8        9.86        5.47      6.37 o
  -1   6   8      167.39      175.25     21.88 o
   0   6   8      440.16      474.77     25.53 o
   1   6   8     1399.12     1450.42     47.42 o
   2   6   8       69.17       39.71     10.53 o
   3   6   8      667.78      755.22    114.74 o
   4   6   8     1306.86     1559.56     54.96 o
   5   6   8      479.84      501.72     44.26 o
   6   6   8        5.42        6.57      8.19 o
   7   6   8      497.21      580.86     52.90 o
 -10   7   8       61.45       68.18     15.13 o
  -9   7   8      189.66      189.74     26.76 o
  -8   7   8      213.70      212.15     27.56 o
  -7   7   8       37.59       43.31     13.37 o
  -6   7   8        7.14        7.88      8.18 o
  -5   7   8       87.54       66.94     15.24 o
  -4   7   8      181.89      176.78     22.99 o
  -3   7   8      691.45      686.73     36.40 o
  -2   7   8      536.36      425.67     31.69 o
  -1   7   8     1918.40     2013.56     63.59 o
   0   7   8        9.90        5.64      4.73 o
   1   7   8     1247.49     1230.54     36.49 o
   2   7   8      841.75      836.59     40.87 o
   3   7   8        2.39        3.99      6.74 o
   4   7   8      240.08      215.31     20.96 o
   5   7   8      199.05      196.72     21.20 o
   6   7   8       49.93       77.46     17.53 o
  -8   8   8        1.45       24.57     12.50 o
  -7   8   8      341.61      334.47     34.33 o
  -6   8   8      148.89      113.00     20.38 o
  -5   8   8       23.37       17.85     10.30 o
  -4   8   8      117.03      106.50     18.81 o
  -3   8   8      647.37      587.57     35.70 o
  -2   8   8      428.23      496.49     47.73 o
  -1   8   8      906.15      808.54     41.51 o
   0   8   8        6.04        0.70     11.24 o
   1   8   8        4.59        8.30      6.60 o
   2   8   8      479.33      496.75     27.14 o
   3   8   8       30.40       17.86      8.12 o
   4   8   8       88.60       77.82     21.73 o
   5   8   8      462.27      529.84     41.65 o
  -7   9   8      105.33      108.92     52.66 o
  -6   9   8      223.62      172.23     26.09 o
  -5   9   8      476.43      543.36     42.11 o
  -4   9   8      683.17      637.58     42.37 o
  -3   9   8      153.16      147.48     23.60 o
  -2   9   8      410.08      447.08     36.98 o
  -1   9   8       26.69       11.18     20.69 o
   0   9   8        0.85        4.06      8.76 o
   1   9   8        5.22       16.03     10.58 o
   2   9   8       10.70        0.00     12.51 o
   3   9   8      410.22      453.58     52.42 o
  -5  10   8      446.10      526.14     43.95 o
  -4  10   8      313.41      334.41     35.75 o
  -3  10   8       13.04       14.44     17.94 o
  -2  10   8       10.74        9.81      9.91 o
  -1  10   8      420.60      514.38     41.15 o
   0  10   8      242.71      301.21     32.88 o
   1  10   8      185.52      257.34     30.41 o
 -12   1   9      263.01      290.65     64.02 o
 -11   1   9      980.92     1150.43     59.04 o
 -10   1   9      613.48      558.94     23.30 o
  -9   1   9        0.10        3.13      5.02 o
  -8   1   9      880.12      914.98     23.52 o
  -7   1   9     3516.66     3907.28     50.82 o
  -6   1   9     1419.04     1484.14     29.14 o
  -5   1   9        0.05        0.59      2.72 o
  -4   1   9     1151.56     1208.61     38.77 o
  -3   1   9      130.95      105.44      9.31 o
  -2   1   9      118.11       87.41      8.84 o
  -1   1   9      167.54      119.76     11.90 o
   0   1   9     1155.26     1153.40     26.64 o
   1   1   9      471.71      422.92     16.05 o
   2   1   9      125.71      115.33     10.24 o
   3   1   9      146.45      169.28     24.94 o
   4   1   9      982.96     1048.54     33.21 o
   5   1   9      182.50      216.11     24.50 o
   6   1   9       77.51       87.24     16.69 o
   7   1   9       30.55       30.90     14.99 o
   8   1   9      610.48      559.29     57.09 o
 -12   2   9       29.12       37.07     14.16 o
 -11   2   9       14.89       24.24     10.12 o
 -10   2   9      455.16      518.71     26.74 o
  -9   2   9        6.90        9.22      4.95 o
  -8   2   9     2324.17     2511.91     66.49 o
  -7   2   9      307.78      335.65     14.72 o
  -6   2   9      863.38      900.23     25.54 o
  -5   2   9      831.37      800.35     19.26 o
  -4   2   9      247.00      203.03     11.20 o
  -3   2   9      545.71      559.15     17.86 o
  -2   2   9      472.58      429.36     13.44 o
  -1   2   9      621.94      565.54     19.66 o
   0   2   9      242.18      232.32     13.51 o
   1   2   9     4162.17     4537.71     61.03 o
   2   2   9      580.44      590.85     25.28 o
   3   2   9       31.74       35.79      9.96 o
   4   2   9       26.33       20.71      8.41 o
   5   2   9      695.43      808.40     39.52 o
   6   2   9       16.74       31.94      9.20 o
   7   2   9       42.58       34.74     16.49 o
   8   2   9       97.98       92.10     30.66 o
 -12   3   9        0.26       28.70     20.23 o
 -11   3   9       81.01      100.90     27.56 o
 -10   3   9      194.85      190.89     15.14 o
  -9   3   9       75.43       61.26      9.98 o
  -8   3   9      932.69      965.06     38.13 o
  -7   3   9       90.44       88.60     10.73 o
  -6   3   9        0.01        5.22      4.47 o
  -5   3   9       20.48       27.80      6.55 o
  -4   3   9     1145.81     1226.22     24.60 o
  -3   3   9      226.81      209.87     11.20 o
  -2   3   9     1077.08     1160.33     27.70 o
  -1   3   9      167.57      137.31      9.42 o
   0   3   9      409.01      435.89     19.40 o
   1   3   9     2514.19     2642.37     66.12 o
   2   3   9      433.41      401.20     19.46 o
   3   3   9        0.57        0.00      5.84 o
   4   3   9      153.21      135.92     19.04 o
   5   3   9       49.77       69.09     21.06 o
   6   3   9       19.36       11.63      9.71 o
   7   3   9       17.08       31.13     11.64 o
 -11   4   9        5.02        9.09      8.74 o
 -10   4   9        1.83        0.55      6.49 o
  -9   4   9      622.43      691.33     27.36 o
  -8   4   9      604.63      655.63     25.64 o
  -7   4   9        9.20       11.31      5.77 o
  -6   4   9       28.89       23.14      6.44 o
  -5   4   9       36.41       17.54      5.75 o
  -4   4   9      858.83      943.13     27.49 o
  -3   4   9      196.17      176.35     11.79 o
  -2   4   9      551.94      608.19     19.37 o
  -1   4   9      138.58      143.89     12.48 o
   0   4   9      926.25      900.54     29.14 o
   1   4   9     1587.77     1652.51     51.57 o
   2   4   9      139.75      132.00     13.48 o
   3   4   9      707.42      743.93     75.44 o
   4   4   9       95.92      101.68     18.05 o
   5   4   9       24.97       23.54      8.85 o
   6   4   9      607.85      638.27     53.25 o
   7   4   9        6.87       11.00     10.66 o
 -11   5   9       24.51        6.58      9.34 o
 -10   5   9      702.63      686.70     35.01 o
  -9   5   9       17.66        9.53      7.24 o
  -8   5   9       33.77       29.14      9.46 o
  -7   5   9      423.00      440.97     26.92 o
  -6   5   9      394.43      330.26     22.98 o
  -5   5   9      248.43      199.59     21.27 o
  -4   5   9       18.93       31.82     14.71 o
  -3   5   9     2178.33     2310.35     70.30 o
  -2   5   9      487.16      476.37     20.07 o
  -1   5   9      548.77      538.14     28.88 o
   0   5   9      652.46      756.03     33.10 o
   1   5   9      201.26      160.53     18.53 o
   2   5   9      464.69      492.39     28.49 o
   3   5   9      647.73      670.47     40.80 o
   4   5   9        0.26        1.97      7.12 o
   5   5   9      227.91      253.94     34.64 o
   6   5   9      146.44      158.70     36.19 o
   7   5   9        8.20        6.54     27.54 o
 -10   6   9        9.71        1.61      8.30 o
  -9   6   9      390.85      381.95     29.91 o
  -8   6   9        0.02        0.00      6.11 o
  -7   6   9        4.92        6.32      8.27 o
  -6   6   9      125.22      111.64     20.17 o
  -5   6   9        1.41        3.47      6.44 o
  -4   6   9      657.80      669.69     53.59 o
  -3   6   9      210.37      227.10     26.03 o
  -2   6   9      587.81      551.62     53.11 o
  -1   6   9      735.66      665.77     25.70 o
   0   6   9      159.33      124.68     16.48 o
   1   6   9       32.07       32.04      9.35 o
   2   6   9      419.83      481.10     29.02 o
   3   6   9       34.60       17.22      8.12 o
   4   6   9       20.93       20.62      9.03 o
   5   6   9       10.55        5.30      9.25 o
   6   6   9      338.41      395.57     47.00 o
  -9   7   9      341.15      379.85     30.19 o
  -8   7   9       45.32       37.18     13.77 o
  -7   7   9        2.24        5.36      8.96 o
  -6   7   9      247.72      234.97     27.41 o
  -5   7   9       11.53        0.00      7.02 o
  -4   7   9       18.87        9.60      7.99 o
  -3   7   9       40.79       21.21      9.36 o
  -2   7   9      393.66      470.05     33.45 o
  -1   7   9      753.29      740.50     38.43 o
   0   7   9      201.62      164.40     13.98 o
   1   7   9      222.01      201.75     18.02 o
   2   7   9        4.01       10.10      6.80 o
   3   7   9       44.01       35.11      9.90 o
   4   7   9      120.23      138.84     17.94 o
   5   7   9      282.81      277.64     47.02 o
  -8   8   9        2.02        0.00      9.21 o
  -7   8   9      233.14      303.37     33.27 o
  -6   8   9       78.15      141.91     23.39 o
  -5   8   9      277.04      288.03     30.65 o
  -4   8   9      198.99      191.09     25.07 o
  -3   8   9      695.58      815.17     42.85 o
  -2   8   9       91.81       88.27     23.56 o
  -1   8   9        0.10        0.00      7.14 o
   0   8   9       52.91       51.92     14.08 o
   1   8   9      100.89       75.50     20.35 o
   2   8   9      172.04      178.45     18.84 o
   3   8   9       70.88       43.19     19.57 o
   4   8   9        0.06        4.15      8.05 o
  -6   9   9       75.67       72.16     18.61 o
  -5   9   9       28.41       35.31     18.17 o
  -4   9   9        0.17        0.00     14.71 o
  -3   9   9       23.60        6.55      9.78 o
  -2   9   9      121.07      109.39     30.23 o
  -1   9   9       37.81       11.51     10.23 o
   0   9   9      620.00      726.53     56.54 o
   1   9   9        8.21        7.75     10.64 o
   2   9   9      153.27      159.40     31.91 o
  -3  10   9        1.49        1.55      8.66 o
  -2  10   9       21.66       11.83     10.09 o
  -1  10   9        1.26        0.00      9.02 o
 -11   0  10        0.17        0.83     13.78 o
 -10   0  10      225.18      210.08     36.31 o
  -9   0  10       64.21       87.46     23.24 o
  -8   0  10     2152.02     2392.64    100.01 o
  -7   0  10     4390.13     4663.62    109.47 o
  -5   0  10     2217.41     2384.73     59.65 o
  -4   0  10     1659.55     1616.78     71.03 o
  -3   0  10      277.04      256.29     20.73 o
  -2   0  10     1631.72     1609.71     47.74 o
  -1   0  10      251.10      208.14     19.18 o
   0   0  10     2719.60     3060.37     68.76 o
   1   0  10      197.59      190.70     18.29 o
   2   0  10     3079.75     3414.90     73.85 o
   3   0  10       90.38      119.53     24.35 o
   4   0  10     1264.23     1467.39     75.35 o
   5   0  10       52.93       37.02     17.26 o
   6   0  10       37.02        8.67     15.40 o
   7   0  10       18.05       51.31     22.81 o
 -11   1  10       82.99       60.63     15.38 o
 -10   1  10      257.51      271.44     28.22 o
  -9   1  10       67.57       58.73     13.86 o
  -8   1  10       99.51       97.66     12.89 o
  -7   1  10        3.73        0.00     11.04 o
  -6   1  10      520.61      520.85     18.71 o
  -5   1  10     1399.01     1471.38     32.04 o
  -4   1  10        0.07        0.00      3.11 o
  -3   1  10       30.19       34.46      6.32 o
  -2   1  10      401.71      375.14     16.39 o
  -1   1  10     1703.50     1821.75     36.13 o
   0   1  10        2.33        7.82      4.17 o
   1   1  10       34.22       30.81      6.40 o
   2   1  10      302.99      247.82     17.62 o
   3   1  10        0.03        4.03      6.55 o
   4   1  10        0.51       13.18      7.70 o
   5   1  10      189.42      205.35     24.93 o
   6   1  10      131.29      164.46     23.24 o
   7   1  10       60.87       44.54     13.71 o
 -12   2  10        0.76       13.30     16.83 o
 -11   2  10      461.19      524.18     51.04 o
 -10   2  10      772.21      865.42     35.17 o
  -9   2  10       18.11       33.81      7.85 o
  -8   2  10       54.86       41.02      8.29 o
  -7   2  10     2313.36     2515.87     47.12 o
  -6   2  10       10.94       12.76      6.10 o
  -5   2  10       32.84       25.60      5.50 o
  -4   2  10        8.16        8.10      4.15 o
  -3   2  10      327.09      312.09     18.00 o
  -2   2  10      752.25      819.73     31.74 o
  -1   2  10      614.58      605.02     20.55 o
   0   2  10     1043.74      944.15     27.39 o
   1   2  10      361.54      399.95     17.23 o
   2   2  10     1391.02     1335.88     47.35 o
   3   2  10       17.25       12.59      7.82 o
   4   2  10      903.57     1001.07    128.84 o
   5   2  10       12.02       17.89      9.13 o
   6   2  10      101.57       97.14     18.51 o
   7   2  10      105.62      144.37     55.93 o
 -11   3  10      460.82      534.38     40.55 o
 -10   3  10      160.44      154.60     15.50 o
  -9   3  10       32.42        7.45      6.16 o
  -8   3  10      108.86       96.30     11.50 o
  -7   3  10      106.45      120.54     12.69 o
  -6   3  10      493.06      520.77     23.42 o
  -5   3  10      427.36      391.70     18.32 o
  -4   3  10      304.37      296.58     15.51 o
  -3   3  10     1476.06     1593.68     34.48 o
  -2   3  10      443.58      399.37     18.58 o
  -1   3  10       69.63       59.30      7.96 o
   0   3  10      306.70      252.14     17.40 o
   1   3  10     2489.98     2678.91     73.78 o
   2   3  10      203.64      187.11     37.18 o
   3   3  10      201.32      181.30     21.74 o
   4   3  10      276.77      294.27     27.70 o
   5   3  10       87.14      122.38     19.44 o
   6   3  10      288.89      359.53     44.50 o
   7   3  10       32.36       38.79     18.85 o
 -11   4  10       16.25       21.59     10.23 o
 -10   4  10       24.62       28.43      9.74 o
  -9   4  10      498.12      589.31     26.10 o
  -8   4  10     1118.03     1262.11     36.59 o
  -7   4  10       96.69      128.74     16.99 o
  -6   4  10       64.88       77.88     10.54 o
  -5   4  10     2248.89     2466.31     48.19 o
  -4   4  10      157.52      167.19     14.09 o
  -3   4  10      324.02      329.30     14.41 o
  -2   4  10      269.11      253.78     25.66 o
  -1   4  10      101.58      122.23     11.13 o
   0   4  10      287.16      296.02     27.03 o
   1   4  10      794.80      804.60     28.96 o
   2   4  10      111.70      145.32     18.91 o
   3   4  10      938.79      923.66     41.77 o
   4   4  10       70.20       55.96     31.34 o
   5   4  10       91.00       76.97     15.69 o
   6   4  10      883.22     1090.35     88.35 o
 -10   5  10      160.02      169.48     29.00 o
  -9   5  10       14.18       17.40     10.37 o
  -8   5  10       21.31       19.01      8.07 o
  -7   5  10        1.38        7.87      5.92 o
  -6   5  10       47.72       41.27      9.38 o
  -5   5  10      559.88      621.68     27.78 o
  -4   5  10       50.22       60.13     10.60 o
  -3   5  10      144.70      158.94     22.32 o
  -2   5  10       27.92       11.31      6.40 o
  -1   5  10      264.73      209.12     20.70 o
   0   5  10      220.12      229.88     29.25 o
   1   5  10        3.76        7.13      5.52 o
   2   5  10       25.87       37.72     10.63 o
   3   5  10      129.03      154.49     50.14 o
   4   5  10       98.74       79.49     16.35 o
   5   5  10      173.27      130.58     29.28 o
   6   5  10       78.57       85.25     17.45 o
 -10   6  10       10.17        7.95      8.55 o
  -9   6  10      352.30      392.02     48.34 o
  -8   6  10      217.22      264.20     24.37 o
  -7   6  10      233.93      247.00     23.18 o
  -6   6  10      651.98      649.17     47.91 o
  -5   6  10       61.68       53.67     12.44 o
  -4   6  10        0.13        0.00      6.39 o
  -3   6  10      329.75      304.75     38.96 o
  -2   6  10      899.73      989.62     49.19 o
  -1   6  10      114.33      101.66     16.40 o
   0   6  10        8.35       14.56      7.45 o
   1   6  10       38.99       47.70      9.68 o
   2   6  10       53.68       39.63     11.67 o
   3   6  10      246.67      324.70     29.16 o
   4   6  10      119.64      123.62     19.73 o
   5   6  10      210.40      241.89     27.95 o
  -9   7  10      505.26      565.75     35.82 o
  -8   7  10        0.79        0.00      6.84 o
  -7   7  10       99.81       71.15     16.22 o
  -6   7  10      401.83      460.88     35.51 o
  -5   7  10      275.34      259.86     28.04 o
  -4   7  10       60.37       43.95     12.91 o
  -3   7  10       23.67       25.65     12.93 o
  -2   7  10     1310.04     1527.92     56.39 o
  -1   7  10      780.75      802.81     40.77 o
   0   7  10        0.08        0.00      7.30 o
   1   7  10       27.08       20.75     13.30 o
   2   7  10       13.14       15.48     12.95 o
   3   7  10      106.90      123.77     26.45 o
   4   7  10       70.46       67.69     14.35 o
  -8   8  10        0.11        5.17     10.70 o
  -7   8  10        1.90        5.75     14.91 o
  -6   8  10       23.61       38.83     14.40 o
  -5   8  10        1.94        2.59     10.31 o
  -4   8  10       21.62       18.25     10.81 o
  -3   8  10      654.29      694.38     67.94 o
  -2   8  10      219.07      212.05     26.13 o
  -1   8  10      224.56      162.77     30.01 o
   0   8  10       29.32       31.60     12.68 o
   1   8  10      205.62      208.77     36.03 o
   2   8  10       19.95       32.28     10.21 o
   3   8  10        4.42        6.30      8.48 o
  -6   9  10        0.35        5.62     10.62 o
  -5   9  10       84.13      107.04     36.62 o
  -4   9  10       90.11       93.99     24.51 o
  -3   9  10       30.83       16.62     11.20 o
  -2   9  10      246.77      329.32     33.96 o
  -1   9  10      559.69      658.58     42.70 o
   0   9  10       99.05      119.83     22.59 o
   1   9  10        4.08        9.85     11.04 o
 -11   1  11        4.46        5.79     10.85 o
 -10   1  11     1056.11     1184.47     52.66 o
  -9   1  11      337.63      328.88     80.02 o
  -8   1  11     1222.08     1270.41     41.37 o
  -7   1  11      373.76      372.01     22.19 o
  -6   1  11     2761.69     3068.41     54.34 o
  -5   1  11       14.74        8.38      4.52 o
  -4   1  11      168.44      135.73     11.78 o
  -3   1  11        4.78        6.55      4.10 o
  -2   1  11        9.99        8.22      4.31 o
  -1   1  11       67.53       72.85     11.96 o
   0   1  11        0.24        2.16      3.85 o
   1   1  11       10.28        9.20      4.83 o
   2   1  11      396.03      387.64     28.75 o
   3   1  11      545.38      476.25     33.38 o
   4   1  11      201.16      161.98     21.97 o
   5   1  11      113.81      113.16     19.77 o
   6   1  11        1.58        0.00      9.96 o
 -11   2  11      176.42      198.18     26.77 o
 -10   2  11        5.23        1.12      8.19 o
  -9   2  11      285.38      329.63     23.89 o
  -8   2  11       20.01       17.70      6.87 o
  -7   2  11       34.96       37.46      9.34 o
  -6   2  11      941.02      876.09     32.55 o
  -5   2  11      320.25      276.48     20.43 o
  -4   2  11       72.74       71.61      8.93 o
  -3   2  11      760.80      803.61     24.59 o
  -2   2  11      186.29      196.20     14.25 o
  -1   2  11      573.81      538.64     31.89 o
   0   2  11      161.66      155.41     13.96 o
   1   2  11      661.75      704.72     23.59 o
   2   2  11      103.87       69.30     13.73 o
   3   2  11      210.43      207.94     25.32 o
   4   2  11      258.86      199.01     33.38 o
   5   2  11      250.52      242.24     27.42 o
   6   2  11        6.80       16.56     13.36 o
 -11   3  11        0.47        0.00      9.44 o
 -10   3  11      221.30      207.10     24.14 o
  -9   3  11       50.59       44.99     10.85 o
  -8   3  11      461.04      492.42     39.12 o
  -7   3  11      523.58      513.86     41.25 o
  -6   3  11      258.20      269.20     27.47 o
  -5   3  11      201.30      184.03     18.46 o
  -4   3  11      178.32      144.12     19.28 o
  -3   3  11        6.44        4.12      4.60 o
  -2   3  11      257.45      255.71     15.97 o
  -1   3  11        2.04        4.35      4.23 o
   0   3  11     2228.04     2286.25     62.10 o
   1   3  11        1.98        4.87      5.46 o
   2   3  11        3.70        8.34      5.76 o
   3   3  11        7.25        6.75      7.44 o
   4   3  11      140.36      137.20     21.54 o
   5   3  11       67.57       62.54     14.67 o
   6   3  11      185.78      208.69     57.69 o
 -11   4  11       12.82       29.68     10.60 o
 -10   4  11       20.99       30.84     10.13 o
  -9   4  11      204.39      206.58     21.94 o
  -8   4  11     1228.95     1313.10     45.22 o
  -7   4  11        0.96        0.00      5.41 o
  -6   4  11        6.15        9.34      6.58 o
  -5   4  11      102.88       65.53     12.38 o
  -4   4  11       68.88       43.36      9.97 o
  -3   4  11       36.07       34.71      9.04 o
  -2   4  11      281.07      208.54     30.49 o
  -1   4  11      256.49      241.58     18.74 o
   0   4  11       93.01       88.28     12.40 o
   1   4  11       11.41        3.02     13.64 o
   2   4  11       33.00       24.47      9.63 o
   3   4  11      425.26      417.86     32.16 o
   4   4  11       43.02       44.52     14.61 o
   5   4  11        8.01       19.60     10.64 o
   6   4  11      139.22       45.21     51.57 o
 -10   5  11       45.80       31.06     17.34 o
  -9   5  11      277.59      278.52     32.08 o
  -8   5  11      970.73     1187.93     54.38 o
  -7   5  11      187.74      189.09     24.59 o
  -6   5  11      741.97      699.01     39.81 o
  -5   5  11      756.23      930.22     45.53 o
  -4   5  11      615.67      635.70     37.00 o
  -3   5  11      210.24      193.99     23.91 o
  -2   5  11      307.26      343.78     29.87 o
  -1   5  11     1071.88     1101.95     50.40 o
   0   5  11      405.82      413.89     23.39 o
   1   5  11      110.85      115.95     17.34 o
   2   5  11      217.92      207.89     24.06 o
   3   5  11       44.52       15.15      8.44 o
   4   5  11      621.82      695.92     48.56 o
   5   5  11        3.18        3.61     11.70 o
  -9   6  11       15.06        0.32     12.57 o
  -8   6  11      314.09      351.45     35.14 o
  -7   6  11      141.25      185.60     26.54 o
  -6   6  11       25.07        6.69      9.41 o
  -5   6  11       48.08       70.07     16.02 o
  -4   6  11      308.46      265.10     29.16 o
  -3   6  11       55.54       40.73     23.50 o
  -2   6  11     1121.90     1249.59     94.94 o
  -1   6  11     1407.77     1534.71     57.25 o
   0   6  11      144.81      134.49     15.70 o
   1   6  11      279.30      356.18     29.49 o
   2   6  11       33.76       39.31     12.45 o
   3   6  11      159.80      170.22     23.32 o
   4   6  11       25.36       34.42     20.91 o
  -8   7  11      153.15      161.84     20.79 o
  -7   7  11       75.99       65.07     13.99 o
  -6   7  11        0.56        0.00      7.18 o
  -5   7  11        0.81        0.00      9.38 o
  -4   7  11       91.68       52.90     20.11 o
  -3   7  11      201.91      214.71     36.50 o
  -2   7  11       12.33       22.85     15.16 o
  -1   7  11      116.85      156.04     31.40 o
   0   7  11      160.71      171.09     22.83 o
   1   7  11      106.42      109.33     17.47 o
   2   7  11       21.99       30.19     11.39 o
   3   7  11        3.13        1.07     18.27 o
  -6   8  11       97.81      122.29     22.24 o
  -5   8  11      146.00      169.59     24.67 o
  -4   8  11      415.75      432.25     41.67 o
  -3   8  11      509.58      570.56     38.77 o
  -2   8  11      166.84      200.93     36.98 o
  -1   8  11      878.86      862.69     63.90 o
   0   8  11      557.42      514.39     54.08 o
   1   8  11        3.19        0.00     10.45 o
   2   8  11       25.42       19.19     12.75 o
  -4   9  11      387.95      475.25     57.43 o
  -3   9  11      592.58      681.65     42.89 o
  -2   9  11       25.29       34.28     14.19 o
  -1   9  11       20.10       26.69     14.37 o
 -11   0  12        0.80        0.00     11.40 o
 -10   0  12      617.42      691.89     58.72 o
  -9   0  12      212.11      193.13     36.35 o
  -8   0  12       59.58       57.49     20.75 o
  -7   0  12      213.25      218.63     37.57 o
  -6   0  12      758.45      811.80     35.91 o
  -5   0  12     4757.47     5193.49    103.38 o
  -4   0  12      860.69      912.61     38.64 o
  -3   0  12     2629.79     2812.41     71.25 o
  -2   0  12     2011.05     2232.14     62.44 o
  -1   0  12     1795.13     2038.27     59.16 o
   0   0  12     1229.71     1233.74     45.56 o
   1   0  12      778.64      719.89     37.14 o
   2   0  12     2655.32     2908.94    112.29 o
   3   0  12      174.26      177.89     32.47 o
   4   0  12        0.27        8.55     13.14 o
   5   0  12      263.72      286.93     43.83 o
   6   0  12      224.64      249.59     43.12 o
 -11   1  12      700.17      815.95     46.40 o
 -10   1  12      639.13      736.46     54.22 o
  -9   1  12     1758.15     1926.51     68.74 o
  -8   1  12      867.19      828.98    111.75 o
  -7   1  12      385.38      362.74     22.83 o
  -6   1  12       43.02       31.09      7.99 o
  -5   1  12     4053.66     4459.27     79.11 o
  -4   1  12      115.59      120.85     11.96 o
  -3   1  12      417.12      420.84     24.36 o
  -2   1  12      514.81      480.74     30.50 o
  -1   1  12      903.97      857.37     26.61 o
   0   1  12      453.11      436.20     20.23 o
   1   1  12       95.69       76.17      9.76 o
   2   1  12      478.11      504.04     32.56 o
   3   1  12      724.71      790.92     40.87 o
   4   1  12       50.70       14.25     17.98 o
   5   1  12       12.47        1.12      9.66 o
   6   1  12      555.43      639.22     44.95 o
 -11   2  12       25.60       10.68     12.75 o
 -10   2  12        0.53        0.00      7.69 o
  -9   2  12       12.01       12.63      9.75 o
  -8   2  12      885.48      965.83     43.11 o
  -7   2  12     1894.97     2135.56     93.75 o
  -6   2  12      255.89      251.01     20.85 o
  -5   2  12      550.49      564.64     27.40 o
  -4   2  12        1.77        0.87      4.21 o
  -3   2  12     1398.70     1434.12     34.84 o
  -2   2  12      264.19      239.20     16.27 o
  -1   2  12       13.46       15.37      5.67 o
   0   2  12        4.22        0.00      4.33 o
   1   2  12       53.59       79.18     12.34 o
   2   2  12     1050.71     1124.29     47.17 o
   3   2  12      362.81      351.56     31.22 o
   4   2  12      370.77      405.55     47.69 o
   5   2  12        2.37        2.41      8.26 o
 -11   3  12        8.53       14.52     15.78 o
 -10   3  12      419.43      514.68     58.24 o
  -9   3  12      114.04       94.75     15.37 o
  -8   3  12       93.14       83.10     13.36 o
  -7   3  12       23.97       31.34      9.42 o
  -6   3  12       84.08       74.17     12.59 o
  -5   3  12        2.87        0.00      5.09 o
  -4   3  12       54.61       55.95     15.48 o
  -3   3  12     2121.62     2337.83    121.79 o
  -2   3  12     1298.14     1440.75     35.83 o
  -1   3  12        6.50       12.16      5.41 o
   0   3  12      912.83      887.61     32.04 o
   1   3  12     1130.25     1204.84     48.12 o
   2   3  12      126.00      104.18     17.66 o
   3   3  12        4.58        5.72      8.50 o
   4   3  12      190.02      153.15     22.67 o
   5   3  12        0.02        8.97      9.10 o
 -10   4  12      386.62      405.29     30.55 o
  -9   4  12      313.32      268.75     24.96 o
  -8   4  12      100.75       91.34     14.36 o
  -7   4  12      409.06      389.74     27.66 o
  -6   4  12      283.36      241.84     22.79 o
  -5   4  12      236.96      224.68     21.74 o
  -4   4  12       26.79       49.58     10.16 o
  -3   4  12      805.14      788.37     33.32 o
  -2   4  12      167.86      152.01     15.61 o
  -1   4  12      201.29      210.84     29.24 o
   0   4  12      812.71      869.26     37.09 o
   1   4  12      312.21      300.06     27.37 o
   2   4  12      363.14      390.92     62.58 o
   3   4  12        9.12       14.42      9.14 o
   4   4  12      181.15      193.93     25.22 o
   5   4  12       30.48       15.18     10.84 o
 -10   5  12      220.92      241.76     52.42 o
  -9   5  12        0.39        0.00      7.94 o
  -8   5  12      241.87      198.50     26.83 o
  -7   5  12       73.50       80.51     17.41 o
  -6   5  12      606.46      517.25     39.42 o
  -5   5  12     1350.81     1477.04     63.61 o
  -4   5  12       22.46       25.95     11.18 o
  -3   5  12       90.62       64.99     14.94 o
  -2   5  12      350.70      352.77     49.65 o
  -1   5  12       61.88       66.12     11.60 o
   0   5  12      131.40      109.44     14.18 o
   1   5  12       32.32       43.78     11.96 o
   2   5  12      300.62      292.75     29.43 o
   3   5  12       83.74      101.85     18.30 o
   4   5  12      117.51      106.03     19.18 o
  -9   6  12        6.61        3.25     11.58 o
  -8   6  12        1.61        0.00      8.63 o
  -7   6  12      276.67      278.17     32.57 o
  -6   6  12      114.04      109.48     26.17 o
  -5   6  12        3.32        6.54     15.20 o
  -4   6  12      274.63      263.31     30.27 o
  -3   6  12      403.42      379.05     48.20 o
  -2   6  12       92.71       59.33     17.44 o
  -1   6  12      408.66      409.18     33.54 o
   0   6  12       36.66       39.41      9.39 o
   1   6  12      172.35      182.13     23.46 o
   2   6  12        1.04        3.00      8.87 o
   3   6  12        1.05        0.00      7.38 o
  -7   7  12      369.53      358.83     51.51 o
  -6   7  12        0.42        0.00      8.94 o
  -5   7  12       20.75       20.24     17.02 o
  -4   7  12      290.09      276.89     32.01 o
  -3   7  12       29.87       42.46     13.43 o
  -2   7  12      148.56      117.38     20.24 o
  -1   7  12        1.67        0.00     11.19 o
   0   7  12      203.73      213.18     29.60 o
   1   7  12        0.70       11.52     11.52 o
   2   7  12      184.58      178.47     37.55 o
  -5   8  12       26.49       18.06     10.67 o
  -4   8  12       76.10       75.32     17.52 o
  -3   8  12      255.96      223.98     39.43 o
  -2   8  12        0.52        3.76      9.12 o
  -1   8  12        0.21        3.22      8.21 o
   0   8  12       14.36        8.39     13.11 o
 -11   1  13      421.18      427.30     39.62 o
 -10   1  13      412.30      415.72     38.33 o
  -9   1  13        0.08        1.24      8.40 o
  -8   1  13      562.60      518.11     47.59 o
  -7   1  13      154.35      153.53     17.21 o
  -6   1  13      754.18      712.53     34.02 o
  -5   1  13       10.33       16.93      5.58 o
  -4   1  13     1710.91     1810.88     44.82 o
  -3   1  13        0.76        0.00      4.33 o
  -2   1  13       13.95        9.22      5.51 o
  -1   1  13        2.08        0.80      4.75 o
   0   1  13      104.50       79.17     10.67 o
   1   1  13      378.52      380.53     30.90 o
   2   1  13      323.09      261.48     49.97 o
   3   1  13      656.91      663.03     89.16 o
   4   1  13      763.28      914.08     47.46 o
 -10   2  13       56.65       61.02     17.28 o
  -9   2  13      865.64     1035.50     81.94 o
  -8   2  13        0.90        0.00      6.42 o
  -7   2  13        4.76        9.17      6.51 o
  -6   2  13        7.14       17.17      6.66 o
  -5   2  13     1115.64     1155.15     39.65 o
  -4   2  13     1096.35     1078.13     31.22 o
  -3   2  13      274.86      231.64     16.71 o
  -2   2  13      148.86      144.34     13.88 o
  -1   2  13       23.33       22.20      7.28 o
   0   2  13      812.20      929.85     29.30 o
   1   2  13      855.42      908.00     40.17 o
   2   2  13       23.40       14.39      9.18 o
   3   2  13       32.56       20.36     10.14 o
   4   2  13      112.33      120.44     20.10 o
 -10   3  13        4.08        0.00      8.70 o
  -9   3  13      117.43      130.43     17.91 o
  -8   3  13      414.53      520.60     30.69 o
  -7   3  13        0.09        3.99      6.22 o
  -6   3  13       91.78       79.23     13.15 o
  -5   3  13      255.69      228.89     21.39 o
  -4   3  13        0.04        2.08      5.83 o
  -3   3  13      340.88      393.02     20.58 o
  -2   3  13        1.20        3.79      4.93 o
  -1   3  13       68.39       59.94      9.59 o
   0   3  13     1017.22     1108.74     37.41 o
   1   3  13      515.35      567.32     44.52 o
   2   3  13       58.87       68.35     15.31 o
   3   3  13        9.07       32.03     11.98 o
   4   3  13        4.61       12.40      9.51 o
 -10   4  13      128.46      150.35     20.14 o
  -9   4  13        5.18        7.24      9.50 o
  -8   4  13       14.20       11.12      8.19 o
  -7   4  13      395.89      342.85     27.50 o
  -6   4  13      646.56      666.45     33.42 o
  -5   4  13      293.17      284.04     24.90 o
  -4   4  13      565.08      543.23     31.34 o
  -3   4  13      292.47      278.30     23.68 o
  -2   4  13      487.68      489.76     26.15 o
  -1   4  13      268.83      270.44     21.63 o
   0   4  13        0.51        0.00      5.36 o
   1   4  13       39.92       19.54     11.94 o
   2   4  13      549.34      606.85     96.15 o
   3   4  13      309.01      297.74     31.10 o
   4   4  13       41.96       36.98     13.19 o
  -9   5  13        7.06       26.60     12.78 o
  -8   5  13       71.76      122.88     32.25 o
  -7   5  13      862.52      982.27     74.85 o
  -6   5  13      359.74      368.49     41.08 o
  -5   5  13       66.69       62.27     16.10 o
  -4   5  13        8.73        0.00      8.62 o
  -3   5  13      211.20      227.50     27.33 o
  -2   5  13     1171.73     1221.91     53.00 o
  -1   5  13      850.47      919.57     78.93 o
   0   5  13       10.89        4.86      7.94 o
   1   5  13        4.27        0.00      8.41 o
   2   5  13       58.29       38.49     12.09 o
   3   5  13      330.99      298.11     31.64 o
  -8   6  13      624.73      619.08     62.79 o
  -7   6  13        4.17        2.61      9.69 o
  -6   6  13       78.12       78.97     33.52 o
  -5   6  13      117.89       91.48     20.22 o
  -4   6  13       64.01       70.70     17.34 o
  -3   6  13       41.89       37.08     13.02 o
  -2   6  13       41.69       27.78     14.17 o
  -1   6  13      183.67      186.52     24.93 o
   0   6  13       15.59       24.67     14.06 o
   1   6  13        3.42       13.24      8.79 o
   2   6  13      413.30      441.37     49.79 o
  -6   7  13       49.09       33.94     15.01 o
  -5   7  13       59.41       73.56     18.07 o
  -4   7  13       16.63       26.55     14.29 o
  -3   7  13      240.21      272.00     72.04 o
  -2   7  13       85.42      122.62     23.14 o
  -1   7  13        5.62       10.99     10.06 o
   0   7  13      242.00      281.74     44.98 o
 -10   0  14       13.06       16.07     18.33 o
  -9   0  14       93.97       85.88     27.24 o
  -8   0  14      129.37      105.63     28.70 o
  -7   0  14      613.82      554.62     58.36 o
  -6   0  14     1381.02     1465.99     53.56 o
  -5   0  14      446.70      456.61     31.08 o
  -4   0  14      470.92      445.98     30.28 o
  -3   0  14     4691.16     4777.17    171.75 o
  -2   0  14     1685.70     1802.71    109.55 o
  -1   0  14      136.92       96.42     16.86 o
   0   0  14       68.15       54.21     13.56 o
   1   0  14      998.40     1340.54     77.72 o
   2   0  14      222.67      236.88     40.27 o
   3   0  14       35.79       10.49     13.03 o
   4   0  14       18.50        7.40     13.70 o
 -10   1  14       91.10      109.01     22.11 o
  -9   1  14      115.66       70.29     17.85 o
  -8   1  14       11.73        2.66      8.94 o
  -7   1  14      192.06      165.70     18.23 o
  -6   1  14        0.41        2.81      6.15 o
  -5   1  14      257.11      260.47     18.37 o
  -4   1  14       35.88       29.50     13.50 o
  -3   1  14       36.08       20.77      6.56 o
  -2   1  14       42.17       32.06      7.60 o
  -1   1  14      294.00      272.97     18.90 o
   0   1  14      178.67      174.99     15.81 o
   1   1  14     1035.19     1075.65     48.90 o
   2   1  14       15.93       16.88     10.77 o
   3   1  14       10.76       12.63      8.90 o
 -10   2  14      384.19      326.94     46.58 o
  -9   2  14       56.04       39.68     14.24 o
  -8   2  14      107.03      128.09     17.06 o
  -7   2  14        2.21        2.07      6.59 o
  -6   2  14       15.61       11.31      8.23 o
  -5   2  14      533.71      473.06     28.65 o
  -4   2  14       48.81       65.53     10.08 o
  -3   2  14       26.83       14.33      6.32 o
  -2   2  14       50.64       51.31      9.47 o
  -1   2  14      870.50      810.05     28.41 o
   0   2  14       48.25       72.22     12.38 o
   1   2  14      381.60      314.30     30.62 o
   2   2  14      365.99      385.49     43.00 o
   3   2  14      813.24      977.39     50.27 o
  -9   3  14      266.90      292.24     26.43 o
  -8   3  14      149.70      162.33     19.48 o
  -7   3  14       49.57       63.79     13.13 o
  -6   3  14      185.04      233.71     22.96 o
  -5   3  14      902.74      970.00     38.91 o
  -4   3  14      645.81      673.95     37.90 o
  -3   3  14      213.22      253.21     23.55 o
  -2   3  14      135.96      127.60     13.67 o
  -1   3  14      377.72      414.38     22.93 o
   0   3  14        8.83       11.69     14.83 o
   1   3  14       88.88       56.59     14.26 o
   2   3  14      323.82      313.61     31.85 o
   3   3  14       20.64       35.26     13.59 o
  -9   4  14        0.47        0.00      8.45 o
  -8   4  14      985.35     1140.18     45.65 o
  -7   4  14      743.94      814.92     37.71 o
  -6   4  14       74.97       55.15     12.27 o
  -5   4  14        4.34        0.00      7.05 o
  -4   4  14      522.70      623.21     35.80 o
  -3   4  14       54.20       31.16     10.39 o
  -2   4  14      129.53      132.74     20.91 o
  -1   4  14       43.72       58.78     11.51 o
   0   4  14      265.56      240.66     34.88 o
   1   4  14      111.45      141.89     21.60 o
   2   4  14       28.82       40.83     12.50 o
  -8   5  14        0.04        0.00      9.13 o
  -7   5  14        0.45        0.00      8.69 o
  -6   5  14        3.31       16.58     10.34 o
  -5   5  14       82.22       95.27     19.25 o
  -4   5  14        2.55        1.25      8.92 o
  -3   5  14       67.29       70.65     18.95 o
  -2   5  14       53.00       59.10     15.07 o
  -1   5  14        0.00        0.00     10.04 o
   0   5  14       26.76       20.98      9.60 o
   1   5  14        7.47       10.82      9.51 o
  -7   6  14      351.27      400.11     40.07 o
  -6   6  14        3.29        8.62     14.39 o
  -5   6  14      217.97      209.48     44.94 o
  -4   6  14       78.35      106.47     20.78 o
  -3   6  14      379.73      360.74     36.34 o
  -2   6  14      215.09      208.11     33.79 o
  -1   6  14       26.46       24.17     11.29 o
   0   6  14       21.57       16.71     17.26 o
  -3   7  14        0.00       16.50      9.81 o
  -9   1  15      111.68       77.26     22.59 o
  -8   1  15      179.60      164.71     25.81 o
  -7   1  15       56.45       30.44     12.43 o
  -6   1  15        6.37        7.44      6.87 o
  -5   1  15       63.26       88.10     14.75 o
  -4   1  15      196.17      210.27     18.55 o
  -3   1  15      159.75      177.38     16.24 o
  -2   1  15       78.04       54.58      9.68 o
  -1   1  15      112.94      128.39     16.61 o
   0   1  15       44.85       32.03     12.31 o
   1   1  15        0.37        0.25      8.71 o
   2   1  15       29.29       22.91     11.27 o
  -9   2  15        0.02        9.19     11.85 o
  -8   2  15      101.92       95.17     39.93 o
  -7   2  15      290.64      298.91     25.27 o
  -6   2  15        5.42        5.68      6.75 o
  -5   2  15      141.66      154.95     19.02 o
  -4   2  15       13.50        6.74      7.31 o
  -3   2  15       98.81      118.32     15.29 o
  -2   2  15      662.79      699.88     27.59 o
  -1   2  15      156.13      160.42     15.94 o
   0   2  15       96.73       92.99     14.72 o
   1   2  15       25.14       10.16     14.85 o
   2   2  15      385.72      501.76     55.83 o
  -8   3  15        0.11        5.33      8.24 o
  -7   3  15       28.46       37.69     10.41 o
  -6   3  15        0.01        0.00      7.30 o
  -5   3  15       11.00       15.52      8.51 o
  -4   3  15      263.99      299.28     25.49 o
  -3   3  15       47.16       30.70     10.37 o
  -2   3  15      227.40      254.22     19.76 o
  -1   3  15       79.12       68.53     12.91 o
   0   3  15        5.21        8.21      9.48 o
   1   3  15      292.52      272.71     30.48 o
  -8   4  15       32.87       18.24     10.48 o
  -7   4  15      103.01      112.91     17.08 o
  -6   4  15       80.33       83.86     15.46 o
  -5   4  15      200.15      203.24     23.02 o
  -4   4  15       19.62       15.93      9.25 o
  -3   4  15        1.91       20.52     11.31 o
  -2   4  15      107.30      103.48     19.97 o
  -1   4  15      174.01      169.51     19.22 o
   0   4  15       87.71       64.16     34.84 o
   1   4  15       11.03        7.36      9.64 o
  -6   5  15      559.51      669.56     68.63 o
  -5   5  15        1.46        0.00      8.75 o
  -4   5  15        2.15       10.86     12.31 o
  -3   5  15      705.29      643.97     53.05 o
  -2   5  15      131.44      145.78     23.88 o
  -1   5  15        2.71        0.00     12.04 o
  -8   0  16      114.66       35.36     20.19 o
  -7   0  16     1491.39     1648.97     96.49 o
  -6   0  16      401.83      420.44     54.48 o
  -5   0  16       58.52      114.08     38.66 o
  -4   0  16        4.04        1.61      9.34 o
  -3   0  16      858.31     1037.03     48.68 o
  -2   0  16        4.59       12.54     10.05 o
  -1   0  16      153.35      131.03     21.15 o
   0   0  16       20.08        7.25     15.36 o
   1   0  16       89.73       89.84     25.62 o
  -8   1  16      187.32       37.24     15.38 o
  -7   1  16       43.91       27.88     12.92 o
  -6   1  16      203.44      235.30     22.98 o
  -5   1  16       65.93       83.79     20.67 o
  -4   1  16      107.54       99.17     13.16 o
  -3   1  16      133.88      156.15     15.98 o
  -2   1  16       12.02       20.61      8.25 o
  -1   1  16        1.16        1.97      6.90 o
   0   1  16        0.05        2.50      9.99 o
  -8   2  16      175.11        0.00      9.38 o
  -7   2  16       23.10        9.59     11.64 o
  -6   2  16        2.59        6.27      7.34 o
  -5   2  16       26.11       20.56      8.85 o
  -4   2  16      169.56      149.03     18.74 o
  -3   2  16        4.05        0.00      6.04 o
  -2   2  16       95.99      112.78     14.12 o
  -1   2  16       95.46       76.88     14.26 o
   0   2  16      156.75      218.69     28.08 o
  -7   3  16        0.41       16.84      8.89 o
  -6   3  16        3.89        3.05      7.90 o
  -5   3  16      363.29      391.82     29.88 o
  -4   3  16       40.50       38.05     11.04 o
  -3   3  16        4.44        1.66     11.85 o
  -2   3  16      390.96      438.99     30.78 o
  -1   3  16       37.86       21.99     11.23 o
  -6   4  16      214.03      214.52     23.96 o
  -5   4  16       70.65       60.92     15.71 o
  -4   4  16       55.06       28.59     10.77 o
  -3   4  16      508.13      572.58     42.03 o
  -2   4  16      236.06      213.45     38.33 o
  -6   1  17      147.18      226.54     24.49 o
  -5   1  17        1.35        4.43      7.42 o
  -4   1  17       74.44      103.11     19.73 o
  -3   1  17      617.23      722.75     29.73 o
  -2   1  17       75.40       84.56     12.84 o
  -5   2  17      378.67      451.86     32.51 o
  -4   2  17      624.08      742.74     38.41 o
  -3   2  17       96.66      113.20     17.52 o
 
